# Supplementary material for: Crystal structure of 1,2-bis­(6-bromo-3,4-dihydro-2H-benz[e][1,3]oxazin-3-yl)ethane: a bromine-containing bis-benzoxazine
Source: Acta Crystallogr E Crystallogr Commun. 2016 Oct 25;72(Pt 11):1645–7. doi: 10.1107/S2056989016016509 (PMC5095852; doi:10.1107/S2056989016016509)
Supplement: Supplementary file 1 [file e-72-01645-sup1.cif]

##############################################################################
#                                                                            #
# This CIF contains the data in a paper accepted for publication in          #
# Acta Crystallographica Section E. It conforms to the requirements of       #
# Notes for Authors for Acta Crystallographica Section E, and has been       #
# peer reviewed under the auspices of the IUCr Commission on Journals.       #
#                                                                            #
# Full details of the Crystallographic Information File format               #
# are given in the paper "The Crystallographic Information File (CIF):       #
# a New Standard Archive File for Crystallography" by S. R. Hall, F. H.      #
# Allen and I. D. Brown [Acta Cryst. (1991), A47, 655-685].                  #
#                                                                            #
# The current version of the core CIF dictionary is obtainable from          #
# ftp://ftp.iucr.org/pub/cif_core.dic.                                       #
#                                                                            #
# Software is freely available for graphical display of the structure(s)     #
# in this CIF. For information consult the CIF software page                 #
# http://www.iucr.org/resources/cif/software.                                #
#                                                                            #
# This file may be used for bona fide research purposes within the           #
# scientific community so long as proper attribution is given to the journal # 
# article from which it was obtained.                                        #
#                                                                            #
##############################################################################
data_I
_database_code_depnum_ccdc_archive 'CCDC 1510085'
_audit_creation_method     'SHELXL-2014/7'
_journal_date_recd_electronic     2016-10-13
_journal_date_accepted     2016-10-16
_journal_name_full     'Acta Crystallographica, Section E'
_journal_year     2016
_journal_volume     72
_journal_issue     11
_journal_page_first     1645
_journal_page_last     1647
_journal_paper_category     GO
_journal_paper_doi     10.1107/S2056989016016509
_journal_coeditor_code     SJ5510
_publ_contact_author_name     'Augusto Rivera'
_publ_contact_author_address
;
Universidad Nacional de Colombia, Sede Bogot\'a, Facultad de Ciencias,
Departamento de Qu\'imica, Cra 30 No. 45-03, Bogot\'a, C\'odigo Postal 111321
;
_publ_contact_author_email     'ariverau@unal.edu.co'
_publ_contact_author_fax     '571-3165220'
_publ_contact_author_phone     '571-3165000'
_publ_section_title
;
Crystal structure of
1,2-bis(6-bromo-3,4-dihydro-2<i>H</i>-benz[<i>e</i>][1,3]oxazin-3-yl)ethane: a
bromine-containing bis-benzoxazine
;
loop_
    _publ_author_name
    _publ_author_footnote
    _publ_author_address
    'Rivera, Augusto' .
;
Universidad Nacional de Colombia, Sede Bogot\'a, Facultad de Ciencias,
Departamento de Qu\'imica, Cra 30 No. 45-03, Bogot\'a, C\'odigo Postal 110911,
Colombia
;
    'Rojas, Jicli Jos\'e'' .
;
Universidad Nacional de Colombia, Sede Bogot\'a, Facultad de Ciencias,
Departamento de Qu\'imica, Cra 30 No. 45-03, Bogot\'a, C\'odigo Postal 110911,
Colombia
;
    'R\'ios-Motta, Jaime' .
;
Universidad Nacional de Colombia, Sede Bogot\'a, Facultad de Ciencias,
Departamento de Qu\'imica, Cra 30 No. 45-03, Bogot\'a, C\'odigo Postal 110911,
Colombia
;
    'Bolte, Michael' .
;
Institut f\"ur Anorganische Chemie, J. W. Goethe-Universit\"at Frankfurt,
Max-von Laue-Str.
7, 60438 Frankfurt/Main,
Germany
;
_publ_section_synopsis
;
The solid-state structure of a 4-bromobenzoxazine has been determined. The
whole molecule of the title compound is generated by inversion symmetry. This
is a potential benzoxazine monomer for the preparation of phenolic materials.
;
_chemical_name_systematic
;
1,2-Bis(6-bromo-3,4-dihydro-2<i>H</i>-benz[<i>e</i>][1,3]oxazin-3-yl)ethane
;
_chemical_name_common     ?
_chemical_formula_moiety     'C18 H18 Br2 N2 O2'
_chemical_formula_sum     'C18 H18 Br2 N2 O2'
_chemical_formula_iupac     'C18 H18 Br2 N2 O2'
_chemical_formula_weight     454.16
_chemical_melting_point     ?
_shelx_space_group_comment
;
The symmetry employed for this shelxl refinement is uniquely defined
by the following loop, which should always be used as a source of
symmetry information in preference to the above space-group names.
They are only intended as comments.
;
_space_group_crystal_system     monoclinic
_space_group_name_H-M_alt     'C 2/c'
_space_group_name_Hall     '-C 2yc'
loop_
    _space_group_symop_operation_xyz
    'x, y, z'
    '-x, y, -z+1/2'
    'x+1/2, y+1/2, z'
    '-x+1/2, y+1/2, -z+1/2'
    '-x, -y, -z'
    'x, -y, z-1/2'
    '-x+1/2, -y+1/2, -z'
    'x+1/2, -y+1/2, z-1/2'
_cell_length_a     19.464(2)
_cell_length_b     5.9444(7)
_cell_length_c     17.2225(19)
_cell_angle_alpha     90
_cell_angle_beta     121.557(7)
_cell_angle_gamma     90
_cell_volume     1698.0(3)
_cell_formula_units_Z     4
_cell_measurement_reflns_used     3703
_cell_measurement_theta_min     3.64
_cell_measurement_theta_max     25.98
_cell_measurement_temperature     173(2)
_exptl_crystal_description     block
_exptl_crystal_colour     colourless
_exptl_crystal_size_max     0.27
_exptl_crystal_size_mid     0.26
_exptl_crystal_size_min     0.26
_exptl_crystal_density_diffrn     1.777
_exptl_crystal_density_meas     ?
_exptl_crystal_density_method     ?
_exptl_crystal_F_000     904
_exptl_absorpt_coefficient_mu     4.787
_exptl_absorpt_correction_type     multi-scan
_exptl_absorpt_process_details
;
(X-Area; Stoe & Cie, 2001)
;
_shelx_estimated_absorpt_T_min     0.358
_shelx_estimated_absorpt_T_max     0.369
_exptl_absorpt_correction_T_min     0.905
_exptl_absorpt_correction_T_max     1.000
_diffrn_ambient_temperature     173(2)
_diffrn_radiation_type     MoK\a
_diffrn_radiation_wavelength     0.71073
_diffrn_measurement_device_type     'STOE IPDS II two-circle'
_diffrn_measurement_method     \w
_diffrn_detector_area_resol_mean     ?
_diffrn_reflns_number     3703
_diffrn_reflns_av_R_equivalents     0.0777
_diffrn_reflns_theta_min     3.641
_diffrn_reflns_theta_max     25.565
_diffrn_reflns_theta_full     25.000
_diffrn_measured_fraction_theta_max     0.992
_diffrn_measured_fraction_theta_full     0.997
_diffrn_reflns_limit_h_min     -20
_diffrn_reflns_limit_h_max     23
_diffrn_reflns_limit_k_min     -7
_diffrn_reflns_limit_k_max     7
_diffrn_reflns_limit_l_min     -20
_diffrn_reflns_limit_l_max     20
_refine_special_details     ?
_reflns_number_total     1583
_reflns_number_gt     1391
_reflns_threshold_expression     'I > 2\s(I)'
_refine_ls_structure_factor_coef     Fsqd
_refine_ls_matrix_type     full
_refine_ls_R_factor_all     0.0626
_refine_ls_R_factor_gt     0.0563
_refine_ls_wR_factor_gt     0.1386
_refine_ls_wR_factor_ref     0.1428
_refine_ls_goodness_of_fit_ref     1.065
_refine_ls_restrained_S_all     1.065
_refine_ls_number_reflns     1583
_refine_ls_number_parameters     110
_refine_ls_number_restraints     0
_refine_ls_hydrogen_treatment     constr
_refine_ls_weighting_scheme     calc
_refine_ls_weighting_details
                      'w=1/[\s^2^(Fo^2^)+(0.0990P)^2^] where P=(Fo^2^+2Fc^2^)/3'
_atom_sites_solution_hydrogens     geom
_atom_sites_solution_primary     ?
_atom_sites_solution_secondary     ?
_refine_ls_shift/su_max     0.000
_refine_ls_shift/su_mean     0.000
_refine_diff_density_max     1.398
_refine_diff_density_min     -1.920
_refine_ls_extinction_method
;
<i>SHELXL-2014/7</i> (Sheldrick 2015)
;
_refine_ls_extinction_coef     0.0037(8)
_refine_ls_extinction_expression
                                  'Fc^*^=kFc[1+0.001xFc^2^\l^3^/sin(2\q)]^-1/4^'
loop_
    _atom_type_symbol
    _atom_type_description
    _atom_type_scat_dispersion_real
    _atom_type_scat_dispersion_imag
    _atom_type_scat_source
    'C' 'C' 0.0033 0.0016
                         'International Tables Vol C Tables 4.2.6.8 and 6.1.1.4'
    'H' 'H' 0.0000 0.0000
                         'International Tables Vol C Tables 4.2.6.8 and 6.1.1.4'
    'Br' 'Br' -0.2901 2.4595
                         'International Tables Vol C Tables 4.2.6.8 and 6.1.1.4'
    'N' 'N' 0.0061 0.0033
                         'International Tables Vol C Tables 4.2.6.8 and 6.1.1.4'
    'O' 'O' 0.0106 0.0060
                         'International Tables Vol C Tables 4.2.6.8 and 6.1.1.4'
_computing_data_collection
;
X-Area (Stoe & Cie, 2001)
;
_computing_cell_refinement
;
X-Area (Stoe & Cie, 2001)
;
_computing_data_reduction
;
X-Area (Stoe & Cie, 2001)
;
_computing_structure_solution
;
SHELXS (Sheldrick, 2008)
;
_computing_structure_refinement
;
<i>SHELXL-2014/7</i> (Sheldrick, 2015)
;
_computing_molecular_graphics
;
XP in SHELXTL-Plus (Sheldrick, 2008)
;
_computing_publication_material
;
<i>SHELXL-2014/7</i> (Sheldrick, 2015)
;
loop_
    _atom_site_type_symbol
    _atom_site_label
    _atom_site_fract_x
    _atom_site_fract_y
    _atom_site_fract_z
    _atom_site_U_iso_or_equiv
    _atom_site_adp_type
    _atom_site_calc_flag
    _atom_site_occupancy
    _atom_site_disorder_assembly
    _atom_site_disorder_group
    Br Br1 0.60406(3) -0.02845(9) 0.93353(3) 0.0226(3) Uani d 1 . .
    O O1 0.67962(18) 0.6369(6) 0.7231(2) 0.0176(7) Uani d 1 . .
    N N1 0.6072(2) 0.4166(7) 0.5842(2) 0.0130(8) Uani d 1 . .
    C C1 0.5323(2) 0.5473(7) 0.5467(3) 0.0141(10) Uani d 1 . .
    H H1A 0.5430 0.7067 0.5401 0.017 Uiso calc 1 . .
    H H1B 0.5124 0.5406 0.5891 0.017 Uiso calc 1 . .
    C C2 0.6783(3) 0.5494(8) 0.6434(3) 0.0155(10) Uani d 1 . .
    H H2A 0.6811 0.6770 0.6082 0.019 Uiso calc 1 . .
    H H2B 0.7268 0.4552 0.6639 0.019 Uiso calc 1 . .
    C C3 0.6620(3) 0.4788(8) 0.7681(3) 0.0141(9) Uani d 1 . .
    C C4 0.6259(2) 0.2721(8) 0.7288(3) 0.0142(9) Uani d 1 . .
    C C5 0.6091(2) 0.2158(8) 0.6343(3) 0.0140(9) Uani d 1 . .
    H H5A 0.6513 0.1123 0.6400 0.017 Uiso calc 1 . .
    H H5B 0.5566 0.1372 0.5995 0.017 Uiso calc 1 . .
    C C6 0.6083(2) 0.1218(8) 0.7781(3) 0.0147(9) Uani d 1 . .
    H H6 0.5841 -0.0193 0.7526 0.018 Uiso calc 1 . .
    C C7 0.6265(3) 0.1804(8) 0.8655(3) 0.0164(9) Uani d 1 . .
    C C8 0.6619(3) 0.3870(9) 0.9044(3) 0.0223(10) Uani d 1 . .
    H H8 0.6741 0.4248 0.9639 0.027 Uiso calc 1 . .
    C C9 0.6787(3) 0.5348(8) 0.8552(3) 0.0192(11) Uani d 1 . .
    H H9 0.7021 0.6768 0.8807 0.023 Uiso calc 1 . .
loop_
    _atom_site_aniso_label
    _atom_site_aniso_U_11
    _atom_site_aniso_U_22
    _atom_site_aniso_U_33
    _atom_site_aniso_U_12
    _atom_site_aniso_U_13
    _atom_site_aniso_U_23
    Br1 0.0261(4) 0.0229(4) 0.0255(4) 0.00128(17) 0.0181(3) 0.00527(19)
    O1 0.0161(15) 0.0160(18) 0.0166(15) -0.0043(12) 0.0058(13) -0.0018(13)
    N1 0.0078(16) 0.0135(19) 0.0148(17) 0.0005(13) 0.0039(14) 0.0003(15)
    C1 0.010(2) 0.013(2) 0.014(2) 0.0037(16) 0.0029(19) -0.0009(18)
    C2 0.012(2) 0.016(2) 0.019(2) -0.0051(16) 0.0081(18) -0.0034(18)
    C3 0.0114(19) 0.014(2) 0.014(2) 0.0000(15) 0.0047(17) 0.0021(17)
    C4 0.0093(18) 0.015(2) 0.014(2) 0.0023(16) 0.0030(15) 0.0016(17)
    C5 0.0105(19) 0.012(2) 0.016(2) 0.0009(15) 0.0039(16) -0.0021(17)
    C6 0.0098(18) 0.015(2) 0.018(2) 0.0015(15) 0.0062(16) 0.0022(18)
    C7 0.020(2) 0.014(2) 0.020(2) 0.0032(16) 0.0137(18) 0.0057(18)
    C8 0.028(2) 0.023(3) 0.017(2) -0.001(2) 0.0126(19) -0.0036(19)
    C9 0.023(2) 0.015(2) 0.019(2) -0.0003(17) 0.011(2) -0.0020(18)
_geom_special_details
;
 All esds (except the esd in the dihedral angle between two l.s. planes)
 are estimated using the full covariance matrix.  The cell esds are taken
 into account individually in the estimation of esds in distances, angles
 and torsion angles; correlations between esds in cell parameters are only
 used when they are defined by crystal symmetry.  An approximate (isotropic)
 treatment of cell esds is used for estimating esds involving l.s. planes.
;
loop_
    _geom_bond_atom_site_label_1
    _geom_bond_atom_site_label_2
    _geom_bond_site_symmetry_2
    _geom_bond_distance
    _geom_bond_publ_flag
    Br1 C7 . 1.909(5) ?
    O1 C3 . 1.372(6) ?
    O1 C2 . 1.455(6) ?
    N1 C2 . 1.450(5) ?
    N1 C5 . 1.462(6) ?
    N1 C1 . 1.470(5) ?
    C1 C1 5_666 1.538(8) ?
    C1 H1A . 0.9900 ?
    C1 H1B . 0.9900 ?
    C2 H2A . 0.9900 ?
    C2 H2B . 0.9900 ?
    C3 C9 . 1.398(7) ?
    C3 C4 . 1.402(6) ?
    C4 C6 . 1.393(7) ?
    C4 C5 . 1.519(6) ?
    C5 H5A . 0.9900 ?
    C5 H5B . 0.9900 ?
    C6 C7 . 1.397(7) ?
    C6 H6 . 0.9500 ?
    C7 C8 . 1.396(7) ?
    C8 C9 . 1.373(8) ?
    C8 H8 . 0.9500 ?
    C9 H9 . 0.9500 ?
loop_
    _geom_angle_atom_site_label_1
    _geom_angle_atom_site_label_2
    _geom_angle_atom_site_label_3
    _geom_angle_site_symmetry_1
    _geom_angle_site_symmetry_3
    _geom_angle
    _geom_angle_publ_flag
    C3 O1 C2 . . 113.7(4) ?
    C2 N1 C5 . . 108.0(3) ?
    C2 N1 C1 . . 112.6(4) ?
    C5 N1 C1 . . 113.8(3) ?
    N1 C1 C1 . 5_666 110.2(4) ?
    N1 C1 H1A . . 109.6 ?
    C1 C1 H1A 5_666 . 109.6 ?
    N1 C1 H1B . . 109.6 ?
    C1 C1 H1B 5_666 . 109.6 ?
    H1A C1 H1B . . 108.1 ?
    N1 C2 O1 . . 113.4(4) ?
    N1 C2 H2A . . 108.9 ?
    O1 C2 H2A . . 108.9 ?
    N1 C2 H2B . . 108.9 ?
    O1 C2 H2B . . 108.9 ?
    H2A C2 H2B . . 107.7 ?
    O1 C3 C9 . . 117.2(4) ?
    O1 C3 C4 . . 122.5(4) ?
    C9 C3 C4 . . 120.3(5) ?
    C6 C4 C3 . . 119.2(4) ?
    C6 C4 C5 . . 121.9(4) ?
    C3 C4 C5 . . 118.9(4) ?
    N1 C5 C4 . . 112.2(4) ?
    N1 C5 H5A . . 109.2 ?
    C4 C5 H5A . . 109.2 ?
    N1 C5 H5B . . 109.2 ?
    C4 C5 H5B . . 109.2 ?
    H5A C5 H5B . . 107.9 ?
    C4 C6 C7 . . 119.5(4) ?
    C4 C6 H6 . . 120.3 ?
    C7 C6 H6 . . 120.3 ?
    C8 C7 C6 . . 121.3(4) ?
    C8 C7 Br1 . . 119.4(4) ?
    C6 C7 Br1 . . 119.2(4) ?
    C9 C8 C7 . . 118.9(4) ?
    C9 C8 H8 . . 120.5 ?
    C7 C8 H8 . . 120.5 ?
    C8 C9 C3 . . 120.8(5) ?
    C8 C9 H9 . . 119.6 ?
    C3 C9 H9 . . 119.6 ?
loop_
    _geom_torsion_atom_site_label_1
    _geom_torsion_atom_site_label_2
    _geom_torsion_atom_site_label_3
    _geom_torsion_atom_site_label_4
    _geom_torsion_site_symmetry_1
    _geom_torsion_site_symmetry_2
    _geom_torsion_site_symmetry_3
    _geom_torsion_site_symmetry_4
    _geom_torsion
    _geom_torsion_publ_flag
    C2 N1 C1 C1 . . . 5_666 151.1(5) ?
    C5 N1 C1 C1 . . . 5_666 -85.6(6) ?
    C5 N1 C2 O1 . . . . -64.9(5) ?
    C1 N1 C2 O1 . . . . 61.6(5) ?
    C3 O1 C2 N1 . . . . 47.8(5) ?
    C2 O1 C3 C9 . . . . 166.5(4) ?
    C2 O1 C3 C4 . . . . -15.8(5) ?
    O1 C3 C4 C6 . . . . -178.7(4) ?
    C9 C3 C4 C6 . . . . -1.1(6) ?
    O1 C3 C4 C5 . . . . 2.9(6) ?
    C9 C3 C4 C5 . . . . -179.5(4) ?
    C2 N1 C5 C4 . . . . 48.7(5) ?
    C1 N1 C5 C4 . . . . -77.1(4) ?
    C6 C4 C5 N1 . . . . 161.5(4) ?
    C3 C4 C5 N1 . . . . -20.1(5) ?
    C3 C4 C6 C7 . . . . 0.3(6) ?
    C5 C4 C6 C7 . . . . 178.7(4) ?
    C4 C6 C7 C8 . . . . 0.1(7) ?
    C4 C6 C7 Br1 . . . . -178.8(3) ?
    C6 C7 C8 C9 . . . . 0.2(7) ?
    Br1 C7 C8 C9 . . . . 179.2(4) ?
    C7 C8 C9 C3 . . . . -1.0(7) ?
    O1 C3 C9 C8 . . . . 179.2(4) ?
    C4 C3 C9 C8 . . . . 1.4(7) ?
loop_
    _geom_hbond_atom_site_label_D
    _geom_hbond_atom_site_label_H
    _geom_hbond_atom_site_label_A
    _geom_hbond_site_symmetry_A
    _geom_hbond_distance_DH
    _geom_hbond_distance_HA
    _geom_hbond_distance_DA
    _geom_hbond_angle_DHA
    C5 H5B Br1 2_656 0.99 3.04 3.951(5) 154
    C2 H2B O1 4_646 0.99 2.64 3.506(6) 146
_shelx_hkl_file
;
 -13   3  17   -3.67    5.44   0
 -12   2  15   56.89    4.89   0
 -12   4  13   62.65    4.57   0
 -10   0  16  270.70    7.13   0
  -9   1  10 1273.48    9.40   0
  -9   5   8   66.38    5.68   0
  -8   2   7    8.18    4.21   0
  -8   4   6    9.10    4.29   0
  -3   7   2   19.40    5.63   0
  -1   7   0   16.92    6.49   0
   0   6  -2   13.25    6.44   0
   1   7  -2    5.97    6.32   0
   6   0  -5    1.86    4.66   0
  12  -2  -5    4.01    6.10   0
  14  -2  -6  440.37    7.62   0
  16  -4   1   -6.87    6.75   0
  18   0 -11    3.59    4.85   0
  18   2 -13    2.63    4.72   0
  20  -2  -8  216.51    6.88   0
  21   1 -13    7.18    4.74   0
  22  -2  -8    6.72    4.97   0
  22   0 -12  245.25    6.09   0
  22   2 -14  108.95    5.10   0
 -13   3  18  300.49    5.79   0
 -12   2  16  131.15    5.21   0
 -12   4  14   42.43    4.75   0
 -11   3  12  376.30    7.00   0
 -11   5  12  139.47    4.94   0
 -10   0  17    5.75    5.97   0
 -10   0  18   14.48    6.54   0
 -10   2  11   78.80    5.73   0
  -8   0  11    2.36    5.91   0
  -2   6   0    1.20    5.24   0
   3  -1  -1  421.72    8.86   0
   3   1  -4 3067.15   28.36   0
   3   5  -5   19.85    8.42   0
   7   1  -7  492.41    8.76   0
  10  -4   4   11.92    6.58   0
  10  -2  -4  101.81    5.61   0
  16  -2  -7   73.30    5.36   0
  19  -1 -10  406.43    6.26   0
  20   0 -12  446.29    6.60   0
 -12   2  17   38.15    4.82   0
 -12   2  18  438.14    7.18   0
 -12   4  15   72.31    5.29   0
 -11   1  17   13.97    5.82   0
 -11   5  13   33.20    5.83   0
 -10   0  19    5.26    6.26   0
 -10   0  20  442.64    8.04   0
 -10   4  10    9.55    4.57   0
  -9   1  11   71.20    5.91   0
  -8   6   8   27.35    5.45   0
  -6   6   5    4.06    6.04   0
  11  -3  -2   22.27    6.03   0
  11  -1  -7  156.05    6.40   0
  12   0  -9    1.93    4.79   0
  13  -3  -3    0.10    5.04   0
  13  -1  -8  542.91    6.95   0
  14   0 -10  609.25    6.98   0
  15  -1  -9    3.66    6.00   0
  16  -4   0   27.48    6.62   0
  16   0 -11    2.28    5.62   0
  18  -2  -8  213.82    5.83   0
  18   4 -14   10.23    5.25   0
  19   1 -13    8.13    4.94   0
  21  -1 -11    7.19    5.18   0
  22  -2  -9   15.78    5.29   0
 -12   2  19   15.73    5.01   0
 -12   4  16   12.12    4.77   0
 -11   1  18   39.33    5.20   0
 -11   1  19    4.54    6.06   0
 -11   3  13    5.55    4.61   0
 -11   5  14   92.66    6.12   0
  -9   3   9   11.84    5.50   0
  -9   5   9   19.61    4.67   0
  -8   4   7  179.08    5.20   0
  -7  -1  14   33.73    6.55   0
  -4  -2  12   11.14    7.83   0
  -1  -3  15   71.05   11.78   0
  -1  -3  16   30.00   10.61   0
   4  -4  12    2.09   14.63   0
   8   6  -8   23.08   13.22   0
  10   0  -8  928.26    9.02   0
  14   2 -12    6.51    6.06   0
  17  -3  -5    7.65    5.05   0
  18   0 -12  150.78    6.51   0
  19  -3  -6   13.60    6.11   0
  20  -2  -9   34.91    6.45   0
  22   0 -13    0.69    4.86   0
 -12   4  17    0.66    4.74   0
 -11   3  14  284.65    6.63   0
 -10   2  12  330.59    6.05   0
 -10   4  11  317.54    6.00   0
  -8   0  12  769.70    8.06   0
  -8   6   9   10.96    5.45   0
  -7  -1  15   14.86    7.43   0
  -6   0   8 1483.06   12.20   0
  -6   2   5    5.73    5.28   0
  -3   1   2 4090.98   22.82   0
  -3   7   3    6.90    5.84   0
  -2   2   0   50.63    5.86   0
   9  -3  -1   28.36    5.01   0
   9  -1  -6  401.62    6.54   0
  12  -2  -6  243.12    6.81   0
  13   1 -11   39.51    5.77   0
  14  -2  -7   28.16    5.35   0
  16  -2  -8   71.47    6.37   0
  16   2 -13    0.48    5.76   0
  19  -1 -11   15.82    5.25   0
  23  -1 -12   96.02    5.32   0
 -11   3  15  104.29    6.08   0
 -10   2  13   84.47    5.88   0
 -10   4  12   -2.37    5.68   0
  -9   5  10  210.14    5.54   0
  -8   0  13    0.41    5.65   0
  -7  -1  20  189.58    7.28   0
  -7   1   8  216.44    6.51   0
  -6   6   6   25.17    6.12   0
  -4   0   5    0.41    5.56   0
  -2  -2   8   18.20   10.77   0
  -1   7   1  147.08    7.82   0
   0   2  -2  999.59   16.45   0
   1   5  -3  209.68    8.48   0
   8   0  -7    1.73    5.50   0
  11   3 -11    1.43    6.22   0
  15  -3  -5   10.88    5.20   0
  18  -2  -9    1.59    4.93   0
  18   2 -14   21.80    6.06   0
  20   0 -13    3.04    4.44   0
  21  -3  -7  116.51    5.32   0
  21  -1 -12  313.42    7.01   0
  22  -2 -10  150.18    5.83   0
 -11   3  16   64.63    4.77   0
 -10   2  14  595.15    7.44   0
  -9   1  13   93.39    5.73   0
  -9   3  10  491.28    6.61   0
  -9   5  11   68.84    5.72   0
  -8   4   8   79.81    4.55   0
  -8   6  10   92.79    4.77   0
  -7  -1  17    5.61    6.23   0
  -7   5   7  243.90    6.38   0
  -5   1   5  110.10    6.41   0
  -5   5   4  122.76    6.23   0
   1   7  -1  139.90    7.25   0
   3   7  -3    5.69    6.75   0
   6  -2  -2    4.61    6.15   0
  13   5 -12    3.72    7.97   0
  14  -4  -1    4.56    6.85   0
  15  -1 -10   24.63    6.13   0
  16  -4  -2   21.58    6.48   0
  18  -4  -3   22.96    6.21   0
  19  -3  -7   50.11    5.17   0
  19   3 -15   20.87    5.48   0
  20  -2 -10    5.09    4.96   0
  22   0 -14   34.19    6.14   0
 -11   3  17   73.43    4.87   0
 -11   3  18   42.30    4.72   0
 -11   3  19    2.17    4.44   0
 -10   2  15   20.15    5.82   0
 -10   4  13   56.30    4.80   0
  -8   0  14   16.07    6.18   0
  -8   2   9   71.49    4.76   0
  -8   6  11   48.21    5.66   0
  -6   4   5    7.13    4.34   0
  -6   6   7   44.12    6.10   0
  -3   7   4    1.71    5.85   0
   0   6  -1   52.82    6.38   0
   2   6  -3   76.53    7.68   0
   4   0  -4  123.22    6.82   0
   6  -4   6   18.39    8.01   0
   7  -1  -5   30.94    4.87   0
  13  -1  -9   39.67    4.83   0
  14   0 -11    1.88    5.36   0
  16   0 -12  902.05    8.60   0
  17  -1 -11    2.35    4.89   0
  19  -1 -12    7.61    6.12   0
  21  -3  -8    5.43    4.97   0
  21   1 -15   81.79    5.87   0
  22  -2 -11    4.52    6.27   0
  23  -1 -13    2.16    4.97   0
 -10   4  14  191.78    5.36   0
  -9   3  11  103.43    5.03   0
  -9   5  12   -0.06    4.35   0
  -8   0  15   -0.36    6.03   0
  -8   0  20   96.96    6.91   0
  -8   4   9   88.73    4.80   0
  -7   5   8    7.93    5.51   0
  -6   0   9    2.93    6.16   0
  -4  -2  17    0.74    7.51   0
  -2   4   0   54.66    5.94   0
   4  -4  10    7.62   11.49   0
   8  -2  -4 1850.32   12.20   0
   9  -3  -2  786.38    8.24   0
   9   1  -9   17.23    5.55   0
  11  -1  -8  215.84    5.67   0
  12   0 -10 1041.96    8.75   0
  13  -3  -5  180.96    6.80   0
  14  -2  -8  887.06    8.10   0
  16  -2  -9   71.04    5.40   0
  17  -3  -7  126.18    5.59   0
  18  -4  -4   53.03    6.48   0
  18  -2 -10  433.34    6.43   0
  18   0 -13    4.04    4.56   0
  19  -3  -8  365.31    7.34   0
  20   0 -14  148.47    6.35   0
  21  -1 -13   14.00    5.98   0
 -10   2  18    4.93    4.89   0
 -10   2  19   35.51    4.75   0
 -10   4  15   20.87    4.83   0
 -10   4  16  109.10    5.18   0
 -10   4  17  165.84    6.36   0
  -9   3  12   10.68    5.84   0
  -9   5  13  132.06    5.09   0
  -8   0  16  426.05    7.02   0
  -8   0  17    3.05    5.95   0
  -8   0  18  360.90    7.78   0
  -8   0  19    3.66    6.08   0
  -8   2  10  400.23    6.29   0
  -6   2   6 2032.09   11.55   0
  -6   6   8   13.21    5.99   0
  -5   3   4  136.75    5.46   0
  -3   5   2  199.50    7.01   0
  -1   7   2    7.07    5.97   0
  10  -4   1   14.03    6.65   0
  11   5 -11  122.26   12.03   0
  12  -2  -7  100.67    5.32   0
  20  -2 -11   24.49    5.15   0
  21  -3  -9  127.99    6.50   0
  -9   1  17   10.66    4.91   0
  -9   1  19    2.62    4.89   0
  -9   5  14   51.48    4.89   0
  -9   5  15   10.46    5.74   0
  -8   4  10  496.73    6.25   0
  -7   5   9  183.67    6.45   0
  -5   5   5  265.87    5.78   0
  -4   4   3  309.88    6.72   0
  -3   7   5   32.01    6.08   0
  -2   6   2   58.80    6.18   0
  -1   1   0  262.37    9.51   0
  -1   3  -1    7.81    5.84   0
   0   4  -2  183.27    7.69   0
   2   4  -4  270.07    9.94   0
   6   0  -6 2921.78   16.76   0
   9  -1  -7    1.85    4.49   0
  10  -2  -6 1132.01    9.70   0
  10   0  -9   -0.36    4.89   0
  14   2 -13    3.96    5.68   0
  15   1 -13   29.03    5.81   0
  17   1 -14  183.01    6.65   0
  22  -2 -12  156.15    5.63   0
  22   0 -15    1.68    4.45   0
  -9   3  13   86.42    5.22   0
  -9   3  14  116.47    6.10   0
  -8   2  11   61.69    4.74   0
  -8   4  11  138.43    6.09   0
  -7   1  10 1114.30    9.78   0
  -6   0  10   81.91    6.38   0
  -6   6   9  102.86    5.80   0
  -4   6   5  422.07    6.75   0
   1   7   0   17.80    5.82   0
  13  -1 -10  841.88    8.49   0
  13   1 -12  251.34    7.07   0
  15  -3  -7   10.88    5.27   0
  15  -1 -11    1.93    4.84   0
  16  -2 -10   36.17    6.39   0
  17  -3  -8   52.87    5.54   0
  17  -1 -12  642.20    7.15   0
  18  -2 -11   48.21    6.18   0
  19  -3  -9   71.91    5.34   0
  19  -1 -13    6.67    5.03   0
  21   1 -16   19.87    5.94   0
  -9   3  15   25.14    5.89   0
  -7   5  10   19.25    4.86   0
  -6   2   7   23.54    5.21   0
  -6   6  10    5.27    5.46   0
  -5   1   6 1016.11    9.54   0
  -5   5   6   41.34    5.69   0
  -1   5   0  147.78    6.45   0
   3   7  -2   21.22    6.61   0
   5  -3   1    1.21    5.76   0
   5   7  -4   11.41    7.82   0
  13  -3  -6   89.14    5.35   0
  14  -2  -9  264.49    6.16   0
  14   0 -12   37.22    5.59   0
  16   0 -13   -1.16    4.88   0
  18   0 -14  421.82    6.33   0
  20  -2 -12  346.95    6.44   0
  20   0 -15    3.00    5.47   0
  21  -3 -10   14.91    4.98   0
  21  -1 -14  122.99    5.29   0
  -9   3  17   30.40    4.73   0
  -9   3  18  171.92    5.31   0
  -8   2  12  224.89    5.45   0
  -8   4  12   46.66    4.83   0
  -7   1  11   16.55    5.75   0
  -7   3   9  245.22    5.55   0
  -7   5  11   37.08    5.68   0
  -6   4   7   42.10    4.50   0
  -5  -1  19   -0.74    5.95   0
  -4   0   6 1088.09   11.31   0
  -4   6   6   10.18    6.13   0
  -3   5   3   80.66    6.37   0
   0   6   0   47.08    5.69   0
   1   3  -3  328.82   10.17   0
   4  -2  -1    0.64    5.63   0
   5  -1  -4   20.25    5.01   0
   8   0  -8  463.88    8.34   0
  11  -3  -5  191.30    6.61   0
  11  -1  -9   14.78    4.79   0
  11   1 -11    3.72    5.28   0
  12  -2  -8  200.18    5.62   0
  16  -4  -5    2.93    5.19   0
  18  -4  -6    0.64    5.09   0
  22  -2 -13   12.67    5.02   0
  22   0 -16   24.76    5.95   0
  -8   2  13   26.32    4.67   0
  -8   2  14  123.02    6.01   0
  -8   4  13  263.32    5.68   0
  -8   4  14    3.50    5.84   0
  -7   5  12  169.60    6.21   0
  -6   0  11    3.80    4.71   0
  -6   6  11  108.29    5.10   0
  -5  -1  18   23.32    6.31   0
  -4   4   4  290.90    6.67   0
  -3   1   3   41.78    5.18   0
  -3   3   2  948.49    9.55   0
  -2   4   1  292.34    7.08   0
  -2   6   3   80.72    6.03   0
   1   5  -2   35.71    6.73   0
   3  -1  -2 4734.68   24.50   0
   3   3  -5  126.11   12.77   0
   7  -1  -6 1421.08   11.04   0
   8  -2  -5  295.22    6.62   0
  12   0 -11    5.30    4.46   0
  13  -5   2   16.07    7.23   0
  15  -3  -8  599.66    7.16   0
  17  -3  -9  225.34    6.21   0
  17  -1 -13    7.98    6.22   0
  19  -3 -10   96.30    5.24   0
  21  -3 -11   13.93    5.28   0
  -8   2  15   77.48    5.01   0
  -8   2  17   12.86    5.64   0
  -8   2  19   28.00    4.91   0
  -8   4  15   46.49    5.08   0
  -8   4  16  102.63    5.11   0
  -8   4  17   14.32    4.87   0
  -7   1  12  988.18    8.40   0
  -7   1  20  184.83    6.78   0
  -7   3  10  156.57    5.13   0
  -7   5  13   74.12    4.71   0
  -7   5  14   46.26    5.94   0
  -6   0  12 1316.73   10.48   0
  -6   2   8  646.39    7.95   0
  -6   4   8  254.84    5.52   0
  -5  -1  15   21.43    7.28   0
  -5  -1  17   22.46    6.28   0
  -5   5   7    8.34    4.52   0
  -4   6   7  136.24    6.26   0
  -2   2   1  458.24    8.63   0
  -1   7   4    7.99    5.83   0
   1   7   1   -3.32    6.03   0
   2   6  -2   54.80    6.84   0
   6   6  -6   25.68    8.53   0
  10  -2  -7  136.60    6.44   0
  12  -4  -3   14.65    5.33   0
  15  -1 -12  484.34    6.53   0
  16  -2 -11   62.99    5.26   0
  17   1 -15   71.35    6.00   0
  18  -2 -12   31.93    5.15   0
  19  -1 -14  424.21    6.38   0
  19   1 -16  196.31    6.70   0
  20  -2 -13   40.64    5.72   0
  21  -1 -15   95.26    5.59   0
  22  -2 -14  145.87    6.87   0
  -7   1  13   36.74    4.57   0
  -7   1  18  361.88    7.69   0
  -7   1  19    9.82    6.10   0
  -7   3  11    6.93    5.64   0
  -6   0  13    5.47    5.98   0
  -6   0  18   59.64    6.63   0
  -6   0  19    5.01    6.14   0
  -5   1   7  107.38    5.94   0
  -5   3   6  215.47    6.48   0
  -4   6   8   45.16    5.99   0
   3  -3   3   65.75    8.28   0
   3   5  -4   38.20    7.05   0
   4   6  -4   29.36    7.51   0
   5   5  -6   37.65    9.07   0
   9  -1  -8 1712.35   10.74   0
  10   0 -10  214.94    6.81   0
  13  -1 -11   36.03    5.59   0
  14  -2 -10  632.36    7.38   0
  15   1 -14  338.94    6.33   0
  16   0 -14  118.15    6.18   0
  18   0 -15    8.33    5.83   0
  19  -3 -11   37.78    6.11   0
  20   0 -16  371.41    7.20   0
  21   1 -17    6.36    4.58   0
  -7   1  14   33.09    4.54   0
  -7   1  15    9.28    4.27   0
  -7   1  16  116.81    6.40   0
  -7   1  17    6.31    4.67   0
  -7   3  12  472.95    7.29   0
  -6   0  14  831.03    9.09   0
  -6   0  15    3.98    6.43   0
  -6   0  16  379.45    8.00   0
  -6   0  17    7.08    6.23   0
  -6   4   9   98.90    4.99   0
  -5   5   8  105.13    5.01   0
  -3   5   4   41.20    4.98   0
  -2   0   3    0.93    5.40   0
  -2   6   4   75.50    5.16   0
  -1   5   1  314.84    7.47   0
   0   6   1   50.68    6.34   0
   3   7  -1   27.55    6.93   0
  12  -2  -9   96.41    6.35   0
  13   1 -13    9.59    5.75   0
  14   0 -13   -0.24    5.42   0
  15  -3  -9  106.06    6.76   0
  17  -3 -10  236.18    6.10   0
  21  -3 -12  217.52    6.20   0
  -7   3  13  104.23    5.05   0
  -7   3  18  257.46    6.48   0
  -6   2   9  213.60    5.34   0
  -6   4  10  168.53    5.10   0
  -5   5   9  120.66    5.24   0
  -4   0   7    0.18    5.38   0
  -4   4   5  207.44    5.42   0
  -4   6   9   20.13    4.56   0
   1   7   2   25.04    6.48   0
   5   7  -3   89.29    7.94   0
  11  -5   2   48.46    7.42   0
  11  -1 -10  175.92    6.52   0
  13  -3  -8  220.81    6.86   0
  16  -4  -7  147.91    5.81   0
  16  -2 -12  609.14    7.97   0
  17  -1 -14  201.24    7.14   0
  18  -2 -13    5.98    5.05   0
  19  -1 -15   25.81    5.97   0
  20  -2 -14  413.19    6.57   0
  21  -1 -16   14.97    6.18   0
  -7   3  14  116.57    5.38   0
  -7   3  15   70.21    5.02   0
  -7   3  16    8.56    4.72   0
  -7   3  17   12.43    4.79   0
  -6   2  10   87.21    5.81   0
  -6   4  11  230.96    5.66   0
  -5   1   8  603.94    8.26   0
  -5   3   7   11.50    4.48   0
  -5   5  10   56.56    5.87   0
  -4   6  10  102.38    4.95   0
  -4   6  11   66.00    6.02   0
  -3   3   3   85.87    6.22   0
  -3   5   5   21.96    5.33   0
  -2   4   2   68.85    5.54   0
  -2   6   5   59.23    6.23   0
  -1   3   0  190.93    7.36   0
   0   4  -1  129.17    6.39   0
   8  -2  -6   11.93    4.73   0
  12   0 -12  961.68    8.99   0
  13  -5  -1   30.60    6.78   0
  15  -1 -13   33.95    5.77   0
  15   3 -15    6.75    6.42   0
  17  -3 -11   35.89    6.01   0
  19  -3 -12    5.02    6.22   0
  21  -3 -13   57.19    6.19   0
  -6   2  19   18.39    5.76   0
  -6   4  12   61.94    4.71   0
  -6   4  13    1.09    5.51   0
  -6   4  16   10.39    6.28   0
  -5   5  11  178.88    5.11   0
  -4   4   6  121.25    5.60   0
  -2  -2  16    8.41    7.31   0
   0   6   2   13.15    5.83   0
   2   6  -1  207.96    6.67   0
   4   0  -5    1.42    5.38   0
   6   0  -7    3.35    4.37   0
   9  -3  -5  373.41    7.52   0
  10  -2  -8  981.53    8.27   0
  11  -5   1   42.09    6.53   0
  11   1 -12  827.73    9.18   0
  14  -2 -11  109.30    5.58   0
  15  -3 -10   18.54    6.24   0
  16  -4  -8   36.49    6.08   0
  17   1 -16  191.89    6.80   0
  18  -4  -9    7.75    5.12   0
  18   0 -16   82.97    6.39   0
  20   0 -17   -2.89    5.61   0
  -6   2  11   20.15    4.53   0
  -6   2  12  919.78    8.40   0
  -6   2  18   33.76    4.76   0
  -6   4  14  222.34    5.81   0
  -6   4  15  125.67    5.25   0
  -5   3   8  867.42    8.45   0
  -5   5  12    6.51    4.60   0
  -5   5  13   52.01    4.81   0
  -5   5  14  108.09    5.23   0
  -3   5   6   17.96    5.66   0
  -2   6   6   21.44    5.09   0
  -1   5   2   35.21    6.13   0
   1   5  -1  293.51    7.44   0
   3   7   0    4.62    6.38   0
   5  -1  -5  114.53    6.47   0
   7  -1  -7  459.82    6.94   0
   8  -4  -1    2.92    6.61   0
   8   0  -9    2.79    4.77   0
  11  -3  -7  177.26    5.66   0
  12  -2 -10  328.82    7.15   0
  13  -5  -2   46.32    6.81   0
  13  -1 -12  318.07    5.99   0
  14  -4  -7   20.74    6.01   0
  15   1 -15   -1.21    5.35   0
  16   0 -15   -1.97    5.77   0
  18  -2 -14   27.04    5.96   0
  18   2 -17    4.40    5.32   0
  20  -2 -15   50.62    6.57   0
  -6   2  14  372.77    6.94   0
  -6   2  15  134.59    6.34   0
  -6   2  16  179.29    5.32   0
  -6   2  17   82.70    5.18   0
  -5   1   9  369.75    6.63   0
  -5   1  19    3.04    4.93   0
  -4   0   8  820.20    9.40   0
  -4   0  19   14.69    6.58   0
  -4   4   7   87.58    5.41   0
  -2  -2  11   27.77    7.78   0
  -2  -2  13    1.07    8.01   0
  -2   6   7  150.76    6.27   0
   9  -1  -9   18.90    4.79   0
  13  -3  -9  161.77    5.77   0
  13   3 -14    8.91    6.27   0
  13   5 -13  201.63   14.87   0
  16  -2 -13    2.33    4.95   0
  16   2 -16    8.57    5.60   0
  17  -1 -15   97.59    6.15   0
  18  -4 -10  328.11    6.33   0
  19  -3 -13  114.27    5.48   0
  19  -1 -16  250.83    5.78   0
  21  -1 -17    5.41    4.77   0
  -5   1  10  538.28    7.90   0
  -5   1  18   24.34    5.27   0
  -5   3   9  217.54    5.31   0
  -5   3  18   39.23    5.93   0
  -4   0  18  194.48    6.86   0
  -4   2   6  593.88    7.18   0
  -3  -1  17    5.24    6.18   0
  -3   3   4 1315.96   10.12   0
  -3   5   7  265.32    5.57   0
  -2   2   2  273.44    7.28   0
  -2   4   3   98.50    5.80   0
  -2   6   8    3.53    5.72   0
   0   6   3   15.35    6.03   0
   4   6  -3   41.84    6.74   0
   5  -3  -1   13.98    5.34   0
   5   7  -2    3.35    6.75   0
   7   1  -9   19.77    5.06   0
  10  -4  -4  554.10    8.25   0
  10   0 -11    1.82    4.49   0
  11  -1 -11    7.22    5.61   0
  12  -4  -6   98.69    6.49   0
  12   4 -13   55.12    8.83   0
  13  -5  -3   44.27    6.86   0
  13   1 -14   17.62    5.97   0
  14  -2 -12    9.81    6.08   0
  14   0 -14 1433.07    9.46   0
  16  -4  -9  261.61    5.97   0
  17  -3 -12  326.84    6.15   0
  -5   1  11   55.00    5.84   0
  -5   1  16  172.08    6.99   0
  -5   1  17   26.74    5.23   0
  -5   3  10   45.32    4.77   0
  -5   3  17   98.28    5.43   0
  -4   0   9   -0.51    5.93   0
  -4   0  17    4.15    6.39   0
  -4   4   8  116.15    5.01   0
  -3  -1   9    4.76    6.21   0
  -3  -1  16  474.16    8.72   0
  -3   5   8   22.61    5.76   0
  -2   6   9  187.08    5.62   0
  -1   5   3  245.32    6.75   0
   2   4  -3   90.58    7.01   0
   2   6   0   -1.18    6.11   0
   6  -4   1    3.41    6.09   0
   8  -2  -7    8.78    4.63   0
  10  -2  -9  681.43    8.16   0
  11  -3  -8  281.43    6.94   0
  14  -4  -8  315.64    7.17   0
  14   2 -15    4.72    5.43   0
  15  -3 -11   25.61    5.14   0
  15  -1 -14  431.15    6.69   0
  20  -2 -16  153.47    6.51   0
  20   0 -18   13.50    5.72   0
  -5   1  12   31.82    4.64   0
  -5   1  13   28.21    5.55   0
  -5   1  14  959.25    8.76   0
  -5   1  15   14.12    4.77   0
  -5   3  11   93.53    5.02   0
  -5   3  12   24.49    4.71   0
  -5   3  13   88.89    5.99   0
  -5   3  14  292.25    6.89   0
  -5   3  15    4.19    4.91   0
  -5   3  16  164.20    5.53   0
  -4   0  16  405.37    7.60   0
  -4   4   9    5.63    4.35   0
  -4   4  16  301.55    6.93   0
  -3  -1  15    9.64    7.15   0
  -3   5   9   34.62    5.87   0
  -2   6  10    3.80    4.90   0
   0   2  -1  135.87    7.31   0
   0   4   0  362.84    7.64   0
   0   6   4   -0.61    6.26   0
   1  -3  14    3.24    9.90   0
   3  -1  -3   43.69    5.34   0
   3   5  -3   90.09    7.10   0
   6  -2  -5    5.74    4.67   0
   6   6  -5    4.13    7.50   0
   7  -5   8    0.56   10.51   0
   7  -3  -4  683.44    8.17   0
  10   6  -9  191.55   12.24   0
  12   0 -13    2.25    5.35   0
  13  -3 -10  589.45    8.10   0
  13  -1 -13    9.82    5.74   0
  16  -4 -10   47.80    6.27   0
  17   1 -17    8.35    5.78   0
  17   3 -17    3.79    6.34   0
  18  -4 -11   91.59    5.35   0
  18  -2 -15   53.79    5.15   0
  18   0 -17    3.12    4.77   0
  19  -3 -14  195.66    6.11   0
  19   1 -18   74.36    5.23   0
  -4   0  10  734.68    9.32   0
  -4   0  15    0.11    6.24   0
  -4   2   7   28.03    4.28   0
  -4   2  18  169.04    6.50   0
  -4   4  10  658.32    6.98   0
  -4   4  11  117.18    6.19   0
  -4   4  12    9.86    5.73   0
  -4   4  13  150.34    6.06   0
  -4   4  14   38.81    5.95   0
  -4   4  15    9.96    5.11   0
  -3  -1  14   34.94    7.50   0
  -3   1   5   73.93    5.93   0
  -3   3   5  140.98    5.35   0
  -3   5  10   71.52    5.17   0
  -3   5  11   31.20    4.90   0
  -3   5  12   72.05    5.91   0
  -3   5  13  222.34    6.70   0
  -3   5  14   10.32    4.62   0
  -2   4   4  292.10    6.72   0
  -1   3   1  248.85    6.94   0
   1   5   0  163.78    6.75   0
   2   0  -3    4.74    5.20   0
   3   7   2   -0.57    6.25   0
   5   7  -1   65.03    7.36   0
   7  -5   6   50.89    9.14   0
   8   6  -7  179.58   10.18   0
  10  -4  -5  281.50    7.06   0
  11  -5  -2    4.49    6.66   0
  12  -4  -7  256.37    7.24   0
  12  -2 -11   37.56    5.06   0
  15  -5  -6  174.63    5.81   0
  16  -2 -14  362.40    6.13   0
  16   0 -16   52.47    4.69   0
  17  -3 -13  254.05    6.17   0
  17  -1 -16  247.57    6.71   0
  19  -1 -17   33.33    4.61   0
  -4   0  11   -0.85    4.50   0
  -4   0  12  140.91    6.24   0
  -4   0  13    5.97    6.12   0
  -4   0  14  711.10    9.00   0
  -4   2   8  861.50    8.45   0
  -4   2  17    1.83    5.56   0
  -3  -1  11    7.69    5.97   0
   0   6   5  448.04    6.82   0
   1   3  -2   30.16    5.88   0
   3   1  -5   68.90    7.32   0
   7  -1  -8  218.56    6.60   0
   9  -1 -10 1198.50    9.86   0
  11   1 -13    3.61    5.58   0
  11   3 -13    0.99    6.67   0
  12   2 -14  205.74    7.48   0
  14  -4  -9  131.80    5.36   0
  14  -2 -13   -0.76    6.04   0
  15  -3 -12  139.16    5.57   0
  15   1 -16  292.08    7.03   0
  18  -4 -12   85.11    6.73   0
  -4   2  16  437.78    7.31   0
  -3   1  18  366.14    7.10   0
  -3   3   6    1.82    5.51   0
  -2   0   4 1552.06   16.33   0
  -1  -1  18   18.51    7.30   0
  -1   1   1  174.24    6.93   0
  -1   5   5   24.43    5.59   0
   0   6   6   15.35    5.05   0
   4   6  -2   63.14    6.07   0
   6   0  -8 1043.93   10.54   0
   8   0 -10  618.88    7.87   0
   9  -3  -7  108.88    5.41   0
  11  -3  -9  158.24    5.76   0
  11  -1 -12  961.23    8.62   0
  14   0 -15    2.44    4.58   0
  15  -1 -15    2.99    4.70   0
  16  -4 -11  100.07    6.63   0
  18  -2 -16  322.67    6.94   0
  19  -3 -15   21.75    5.10   0
  20  -2 -17   47.95    4.93   0
  -4   2   9    4.06    4.26   0
  -4   2  14   74.65    6.20   0
  -4   2  15   74.30    4.95   0
  -3   3  17   18.11    4.70   0
  -2   0  18  165.54    7.14   0
  -2   2   3    2.64    4.33   0
   0  -2  16  160.04    9.02   0
   0   4   1  117.37    6.05   0
   0   6   7    2.91    4.83   0
   0   6   8   38.59    6.08   0
   0   6   9  170.14    6.32   0
   1   5   1   49.82    6.27   0
   5  -1  -6  971.37    9.45   0
   5   5  -5  247.75    8.90   0
   8  -2  -8  751.18    7.63   0
  10  -2 -10   51.49    4.87   0
  10   0 -12  296.88    5.82   0
  12  -4  -8   46.55    6.49   0
  13  -3 -11  191.98    5.78   0
  13   1 -15  111.35    6.23   0
  14   4 -15    4.53    8.88   0
  16  -2 -15  140.48    6.68   0
  17  -3 -14  158.59    5.71   0
  18   0 -18  235.99    6.58   0
  19  -1 -18   99.56    6.17   0
  19   1 -19   16.61    6.03   0
  -4   2  11  151.89    5.07   0
  -4   2  12    9.23    4.81   0
  -4   2  13   34.75    4.85   0
  -3   1   6  435.14    7.12   0
  -3   1  17   10.68    5.07   0
  -3   3   7  271.89    5.77   0
  -3   3  16   57.47    4.94   0
  -2   4   6  360.13    5.89   0
  -1  -1  17    2.93    7.11   0
  -1   5   6  112.92    5.04   0
  -1   5   7   59.93    5.70   0
   4   4  -5  192.67    9.39   0
   6  -2  -6 2255.39   12.23   0
   9  -5  -1    2.59    6.50   0
  12  -2 -12  817.10    7.71   0
  12   0 -14  159.54    6.22   0
  13  -5  -6   -4.27    6.44   0
  13  -1 -14   31.44    4.57   0
  14  -4 -10  218.97    5.85   0
  15  -5  -8  175.91    6.83   0
  15  -3 -13  132.80    5.37   0
  16   0 -17    2.84    5.83   0
  17   1 -18  282.28    6.80   0
  18  -4 -13  114.98    5.52   0
  -3   1  16  494.26    6.80   0
  -3   3   8  306.86    5.77   0
  -3   3  14   77.58    6.24   0
  -3   3  15   49.88    4.81   0
  -2   0  17   -0.72    6.39   0
  -2   4   7  197.18    6.02   0
  -2   4  14   61.85    6.14   0
  -2   4  15  150.16    5.50   0
  -1   3   2   29.88    5.87   0
  -1   5   8  108.40    6.63   0
  -1   5   9   74.71    6.35   0
  -1   5  12   22.14    5.80   0
  -1   5  13   -0.55    5.12   0
   1  -3  12   20.62   10.54   0
   2   6   3    3.22    6.23   0
   3   5  -2  226.09    7.27   0
   4  -4  12    4.43   13.40   0
   4   0  -6  749.91   10.09   0
   4   6  -1   15.74    6.05   0
   6   6  -4   59.50    7.22   0
  11  -3 -10   99.88    6.61   0
  14  -2 -14  449.63    7.42   0
  16  -4 -12  192.10    5.68   0
  19  -3 -16  243.28    5.97   0
  -3   1   7  161.86    5.36   0
  -3   1  15    8.14    4.78   0
  -3   3   9  251.76    5.64   0
  -3   3  10  301.02    5.75   0
  -3   3  11  172.27    6.60   0
  -3   3  12  226.64    5.64   0
  -3   3  13  295.64    6.00   0
  -2   0  16    8.03    6.33   0
  -2   2  17   38.33    6.13   0
  -2   4   8    8.58    4.52   0
  -2   4   9  144.06    6.12   0
  -2   4  12  210.26    6.53   0
  -2   4  13   32.68    4.89   0
  -1  -1  16  130.55    7.49   0
  -1   5  10    7.43    4.76   0
  -1   5  11  202.13    5.48   0
   0  -2  15    3.61    7.07   0
   2   6   4   58.48    6.75   0
   5  -3  -3  493.22    7.72   0
   7  -5   2   25.72    7.20   0
   9  -3  -8  800.72    7.86   0
   9  -1 -11   68.60    5.86   0
   9   1 -12   82.92    5.81   0
  10  -4  -7   11.28    6.21   0
  12  -4  -9  444.03    7.93   0
  13  -3 -12   99.02    6.41   0
  15  -5  -9   41.63    6.26   0
  15  -1 -16  402.24    6.96   0
  15   1 -17   11.09    5.61   0
  17  -3 -15   45.56    5.00   0
  18  -4 -14   13.81    6.49   0
  18  -2 -17    7.44    4.84   0
  -3   1   8 1095.77    9.99   0
  -3   1  14   31.70    4.68   0
  -2   2   4  478.39    7.19   0
  -2   4  10  201.32    5.37   0
  -2   4  11  104.77    5.13   0
  -1   1  18   13.43    6.36   0
   0   4   2  193.44    5.46   0
   2   6   5   26.76    6.44   0
   3  -1  -4 3060.22   18.20   0
   4  -2  -4  316.34    7.39   0
   7  -3  -6  496.87    7.13   0
   7  -1  -9   20.94    4.72   0
   8  -2  -9   80.71    5.88   0
  10  -2 -11  107.58    5.37   0
  11  -5  -5    5.89    6.47   0
  11  -1 -13    1.68    5.18   0
  11   1 -14   86.15    7.03   0
  14  -4 -11  239.50    5.91   0
  14   0 -16  116.69    5.34   0
  15  -3 -14  450.84    7.47   0
  16  -2 -16    6.99    4.66   0
  18   0 -19   -4.91    5.67   0
  19  -1 -19   19.65    5.82   0
  -3   1   9    2.61    5.79   0
  -3   1  11    1.49    5.55   0
  -3   1  12  818.57    8.44   0
  -3   1  13   80.51    4.88   0
  -2   0   5    0.74    5.27   0
  -2   0  15    6.15    5.74   0
  -1  -1  15    1.60    6.89   0
  -1   3   3  325.11    7.36   0
  -1   3  16   23.96    5.93   0
   1  -3   5  484.35   16.29   0
   1  -3  11  348.89   12.93   0
   2   6   6   12.37    5.65   0
   2   6   7  125.41    6.41   0
   2   6   8   14.47    5.98   0
   4   6   0   35.89    6.42   0
   6  -4  -2   16.86    6.44   0
   7   5  -7  286.94   10.80   0
   8  -4  -5   21.51    5.01   0
   8   0 -11    4.64    5.48   0
   8   6  -6   22.33    8.59   0
  10   0 -13    1.82    5.07   0
  12  -2 -13   41.80    5.01   0
  13  -1 -15  138.73    6.16   0
  16  -4 -13   16.92    5.15   0
  17  -1 -18  373.21    7.31   0
  -3   1  10 1091.45    8.93   0
  -2   0  14  152.18    6.96   0
  -2   2   5   49.50    5.37   0
  -2   2  15   75.13    4.95   0
  -1  -1   4  787.44   18.50   0
  -1   1  17    1.21    5.17   0
  -1   3  15   57.03    6.21   0
   3   5  -1  269.02    7.31   0
   5  -1  -7  103.25    5.97   0
   5   1  -8  440.79    8.57   0
   6  -2  -7   21.38    4.58   0
   6   6  -3  268.62    8.22   0
   9  -5  -3   18.09    5.54   0
   9  -3  -9   10.16    6.20   0
  10  -4  -8  511.44    7.86   0
  12  -6  -2  129.73    7.63   0
  12  -4 -10  308.67    6.66   0
  13  -5  -8   29.58    5.34   0
  13  -3 -13  328.96    6.97   0
  13   1 -16  293.78    6.58   0
  14  -4 -12   59.65    6.19   0
  14  -2 -15    6.70    5.22   0
  15  -5 -10    7.08    5.24   0
  16   0 -18   99.75    6.11   0
  17  -3 -16   82.64    5.30   0
  18  -2 -18  287.93    6.81   0
  -2   0  13    4.86    5.75   0
  -2   2  14   51.28    5.01   0
  -1   1  16  128.03    6.96   0
  -1   3  14  320.97    7.07   0
   0  -2  13   67.41    8.04   0
   0   0  17    3.96    6.17   0
   0   2   0 1821.90   16.37   0
   0   2  17   35.73    6.58   0
   0   4  14  126.06    5.50   0
   1  -1  17    8.69    7.44   0
   1   3  -1  234.52    6.95   0
   1   5  11   64.14    6.42   0
   1   5  12   -1.79    5.30   0
   4   6   1  345.81    7.86   0
   5   5  -4  127.88    7.37   0
   6   0  -9    5.94    4.46   0
  12  -6  -3   15.46    7.28   0
  12   0 -15    4.28    4.75   0
  15  -1 -17   12.07    5.70   0
  16  -4 -14  106.66    6.97   0
  16  -2 -17   71.19    5.98   0
  17   1 -19   14.66    4.62   0
  -2   0   6  945.29   11.14   0
  -2   2   6 1224.38    9.42   0
  -2   2  12  857.77    8.38   0
  -2   2  13    3.56    4.82   0
  -1   1   2   67.32    5.35   0
  -1   3  13   81.56    6.22   0
   0   4   4   13.56    4.36   0
   0   4  13   36.89    5.06   0
   1  -1  -1  191.21    7.30   0
   1   5   6   28.86    4.77   0
   1   5   7  324.44    6.85   0
   1   5   8   77.85    6.48   0
   1   5   9    8.19    6.04   0
   1   5  10  139.79    5.36   0
   2  -2  16   31.62    7.16   0
   2   4  -1  296.96    7.29   0
   4   6   2   12.09    6.43   0
   6  -4  -3  538.02    7.50   0
   7  -3  -7  723.31    7.76   0
   8  -4  -6   11.21    4.87   0
   9  -5  -4    0.17    6.96   0
   9  -1 -12  102.34    5.80   0
   9   3 -12    3.40    8.02   0
  10  -6   1   -2.50    6.22   0
  10  -2 -12  371.77    6.29   0
  10   6  -8   28.96    9.02   0
  12  -2 -14  316.16    6.95   0
  13  -5  -9   38.58    5.27   0
  14   0 -17    1.10    5.46   0
  14   2 -17   76.24    6.86   0
  15  -5 -11  389.69    6.54   0
  15  -3 -15    2.57    4.73   0
  -2   0  11    5.07    5.37   0
  -2   0  12  590.59    7.77   0
  -2   2   7  168.78    5.04   0
  -2   2   8    7.81    5.34   0
  -2   2  10  171.78    6.10   0
  -2   2  11   24.89    4.38   0
  -1  -1  13    0.95    6.32   0
  -1   1  15   -4.95    6.07   0
  -1   3   5   11.26    4.43   0
  -1   3  12  124.42    6.38   0
   0   0  16   83.70    6.67   0
   0   2  16  163.87    6.54   0
   0   4   5  206.88    5.26   0
   0   4  11  131.68    6.37   0
   0   4  12    7.21    4.67   0
   3   5   0   55.77    6.51   0
   4  -2  -5  925.70    9.58   0
   6   6  -2    7.37    6.96   0
   7  -1 -10  944.52    9.12   0
   8  -2 -10  441.91    6.58   0
   9   5  -9   19.62   11.08   0
  10  -4  -9  265.66    7.06   0
  11  -3 -12  499.66    7.84   0
  11  -1 -14  109.54    4.91   0
  12  -4 -11   -1.41    5.04   0
  14  -4 -13   81.52    6.42   0
  14  -2 -16  379.48    7.36   0
  15   1 -18    1.51    5.44   0
  17  -1 -19   21.85    5.65   0
  -2   0   7   -1.30    4.37   0
  -2   0   8  204.34    6.82   0
  -2   0   9    2.90    5.75   0
  -2   0  10  528.50    7.98   0
  -1   1  14  551.51    7.74   0
  -1   3   6  438.48    6.48   0
  -1   3  10  214.88    6.52   0
  -1   3  11   12.44    4.76   0
   0   4   6   82.55    4.79   0
   0   4   7   12.82    4.68   0
   0   4   8  206.57    6.55   0
   0   4   9  170.05    5.40   0
   0   4  10  313.13    5.99   0
   3  -3  14   76.79    8.47   0
   4   6   4   37.88    5.26   0
   4   6   6   36.41    6.03   0
   4   6   7   34.59    6.09   0
   6  -2  -8  728.55    8.27   0
   8   6  -5  203.90    8.38   0
   9  -3 -10  733.47    7.67   0
  10  -6  -1  143.74    7.27   0
  12  -6  -5   39.38    6.73   0
  13  -5 -10  392.72    7.59   0
  13  -3 -14    7.93    4.92   0
  13  -1 -16  401.65    6.08   0
  15  -5 -12   64.31    6.34   0
  16  -4 -15  202.69    5.81   0
  -1   3   7    2.68    4.46   0
  -1   3   8  542.02    6.56   0
  -1   3   9  138.08    5.21   0
   0   0  15    0.45    6.46   0
   0   2  15    7.36    4.94   0
   1  -3   4 1134.19   18.48   0
   1   3  15  102.45    5.36   0
   2  -2  15    4.56    7.17   0
   2   4   0   57.85    5.79   0
   3  -1  -5   70.10    6.03   0
   3   5   1  317.80    7.73   0
   3   5  11   55.45    6.14   0
   4   0  -7   -1.05    3.95   0
   4   4  -4  271.59    9.17   0
   5  -5   6   87.79   11.55   0
   6   4  -7   36.59    9.49   0
   6   6  -1  210.98    7.18   0
   7  -3  -8   53.88    6.19   0
   8   0 -12  411.64    7.15   0
  10   0 -14 1117.91    9.74   0
  11  -5  -8  131.09    5.65   0
  11   1 -15   22.79    5.64   0
  15  -3 -16  195.99    5.69   0
  15  -1 -18   12.08    5.59   0
  16  -2 -18   97.37    5.38   0
  16   0 -19    4.99    4.39   0
  16   2 -19    4.33    6.39   0
  -1  -1  11    3.62    5.74   0
  -1   1  13   -2.42    4.58   0
   0  -2  11  160.16    7.82   0
   0   2  14  304.94    6.63   0
   1   1  16  441.44    7.81   0
   1   3  14   -0.87    4.85   0
   2  -2  -2  367.69    7.94   0
   2   0  -4 1270.21   14.58   0
   2   4  13   88.72    5.13   0
   3   5  10   41.53    5.99   0
   4  -4  11  128.30   13.63   0
   5  -5   4   24.72    8.17   0
   5  -5   7   38.66   12.42   0
   5  -1  -8  515.92    7.11   0
   5   5  -3   92.98    6.66   0
  10  -4 -10   20.90    6.29   0
  10  -2 -13  110.51    5.19   0
  12  -4 -12  303.59    6.33   0
  12  -2 -15   55.81    6.26   0
  12   0 -16  114.99    5.08   0
  13   1 -17   -2.87    5.78   0
  14  -4 -14  137.12    5.70   0
  -1  -1   5    4.67    6.45   0
  -1  -1  10   28.41    6.86   0
  -1   1   3   56.46    5.16   0
  -1   1  12  536.90    7.61   0
   0  -2   3  723.85   18.76   0
   0   0  14 1084.33    9.97   0
   0   2  13   60.30    6.14   0
   1   3  13  160.31    6.62   0
   2   2  16   32.18    5.10   0
   2   4  12  201.40    5.62   0
   3   5   3  155.24    6.54   0
   3   5   8   43.04    5.85   0
   3   5   9   62.53    5.01   0
   6  -4  -5    4.53    5.93   0
   6   0 -10   48.73    5.75   0
   7  -5  -3   17.73    6.66   0
   7   5  -6  178.66    8.77   0
   8  -2 -11   72.00    4.84   0
   9  -3 -11  140.90    6.63   0
   9  -1 -13   79.13    5.35   0
  11  -5  -9  103.12    6.64   0
  11  -3 -13    6.90    4.82   0
  11  -1 -15   25.58    5.38   0
  13  -5 -11  158.33    5.81   0
  13  -3 -15   87.02    5.23   0
  14  -2 -17  108.44    5.92   0
  14   0 -18  101.09    6.22   0
  -1   1  11   -1.15    5.44   0
   0  -2  10  382.53   10.07   0
   1   1  15   26.10    6.24   0
   1   3  12   19.01    6.14   0
   2  -2  14   11.20    7.32   0
   2   0  16  124.21    6.64   0
   2   4   1  183.11    6.38   0
   2   4  11    4.21    4.73   0
   3  -3  13    3.95    8.28   0
   3   5   6  154.32    6.38   0
   3   5   7  166.01    5.61   0
   4  -2  -6  712.61    7.77   0
   6   6   1   10.42    6.52   0
   7  -1 -11   18.85    5.65   0
   8  -6   2   11.92    7.53   0
   8   6  -4   46.84    6.59   0
  10  -6  -4    8.86    6.57   0
  10   6  -7    6.56    8.23   0
  13  -1 -17    2.59    4.62   0
  15  -3 -17  102.05    5.54   0
  15   1 -19    1.94    5.60   0
  15   3 -18    6.56    7.07   0
  16  -2 -19    6.57    5.65   0
  -1  -1   8  302.34    8.11   0
  -1  -1   9  169.34    6.73   0
  -1   1  10   23.50    5.75   0
   0   0  13   12.25    6.41   0
   0   2  12   86.87    5.16   0
   1  -3   3   16.62    8.37   0
   1   3   1    4.41    5.26   0
   2   4   2  286.35    6.63   0
   2   4  10  241.20    5.71   0
   3  -1  16   23.00    6.46   0
   4   2  -7   23.20    9.50   0
   5  -5   1    6.32    7.62   0
   5   5  -2  131.07    6.97   0
   6  -2  -9  223.82    5.53   0
   6   6   2  208.20    6.19   0
   6   6   4   13.64    6.22   0
   6   6   5   83.61    5.33   0
   7  -3  -9  370.28    6.33   0
  11  -5 -10   15.44    6.38   0
  11   5 -11  211.30   14.01   0
  13  -5 -12    8.55    5.07   0
  14  -4 -15    3.50    5.22   0
  14   2 -18   69.70    5.85   0
  15  -1 -19    8.48    5.67   0
  16   0 -20  225.60    6.55   0
  -1  -1   6 1407.28   16.12   0
  -1  -1   7   97.02    7.03   0
  -1   1   4  670.88    9.05   0
   0  -2   9  472.44   11.13   0
   0   2  11  148.30    5.32   0
   1   1  14   95.80    6.38   0
   1   3  11  306.83    5.98   0
   2   2  14    3.70    5.93   0
   2   4   3    5.36    5.49   0
   2   4   8   61.31    6.17   0
   2   4   9   77.73    5.23   0
   3   1  16   20.98    4.91   0
   3   3  14   74.15    5.25   0
   6  -4  -6  554.26    7.84   0
   8  -6   0    5.11    6.57   0
   8   6  -3   55.30    6.53   0
   9  -3 -12    7.02    6.28   0
  10  -2 -14  581.37    6.74   0
  10   0 -15   -2.94    5.60   0
  11  -3 -14  332.48    6.12   0
  12  -6  -8    2.00    5.20   0
  12  -2 -16  109.92    5.18   0
  12   0 -17   -3.03    5.55   0
  13  -3 -16  338.92    7.07   0
  -1   1   5    7.81    4.38   0
  -1   1   7   94.79    5.74   0
   0   0  12   12.99    6.18   0
   0   2  10  333.14    6.21   0
   1  -1  -2   68.75    5.45   0
   1  -1  13   12.04    7.15   0
   1   3   2  559.93    8.41   0
   1   3  10  536.89    6.95   0
   2  -2  -3    4.82    4.51   0
   2   0  15    2.59    5.15   0
   2   4   6   56.85    5.82   0
   2   4   7  171.55    5.40   0
   3  -1  -6  442.44    7.80   0
   3   3  13    2.73    5.91   0
   4   4  -3  332.50    8.70   0
   4   4  12    2.95    5.27   0
   5  -1  -9  295.27    6.28   0
   5   5  -1  179.12    7.11   0
   5   5   9   90.58    5.13   0
   8  -2 -12  228.90    5.66   0
   8   0 -13    2.58    4.31   0
   9  -1 -14  605.61    7.71   0
   9   1 -14  508.50    7.95   0
  11  -1 -16  123.78    5.81   0
  11   1 -16   94.30    5.95   0
  12  -4 -14   47.63    6.37   0
  13  -5 -13  360.68    7.49   0
  13   1 -18  263.36    7.55   0
  14  -2 -18  101.40    5.20   0
  15  -3 -18   17.08    5.16   0
   0   2   9  391.76    6.24   0
   1   1  13    7.27    4.81   0
   1   3   8  314.38    6.73   0
   1   3   9  203.54    5.70   0
   2  -2  13   40.37    7.09   0
   2   2  13   40.54    6.03   0
   3  -1  15   13.60    6.02   0
   3   1  15   14.52    6.11   0
   4  -2  -7   28.69    5.37   0
   4   0  -8  456.15    8.12   0
   4   4  11  121.13    5.56   0
   5  -3  -7   20.51    4.77   0
   5   5   0  337.44    7.86   0
   5   5   7   35.53    5.95   0
   5   5   8   89.88    5.09   0
   6  -2 -10   99.27    6.15   0
   7   5  -5   35.62    7.00   0
   8   6  -2  147.11    7.03   0
  10  -6  -6   34.46    5.59   0
  10  -4 -12    6.62    5.26   0
  10   6  -6   31.17    7.21   0
  11  -5 -11  301.87    6.23   0
  12  -6  -9  116.14    5.76   0
  12   6  -9   97.46    8.96   0
  13  -1 -18  348.07    6.39   0
  14  -4 -16  312.08    6.24   0
  14   0 -19    6.67    4.53   0
   0  -2   8 1309.45   16.31   0
   0   0  11    7.52    5.65   0
   0   2   4   17.14    5.22   0
   0   2   7    1.90    5.10   0
   1  -3   2  974.77   13.30   0
   1  -3   7  129.07   16.49   0
   1   3   3   10.85    4.71   0
   1   3   7  110.65    5.06   0
   2   0  14   65.03    6.50   0
   3  -3  12  258.25    9.85   0
   3   3  12  232.13    5.62   0
   4   4  10    7.12    4.89   0
   5   5   6   74.81    5.93   0
   6   0 -11   -0.41    5.21   0
   7  -1 -12  845.29    7.78   0
   8  -4 -10  761.49    7.53   0
   8   6  -1   67.08    6.55   0
   8   6   0    2.69    6.34   0
  10  -6  -7   13.73    6.60   0
  10  -2 -15   22.37    5.91   0
  11  -3 -15  148.07    5.66   0
  12  -2 -17   45.04    5.68   0
  13  -3 -17    1.45    5.81   0
  15  -1 -20  183.05    6.28   0
  15   1 -20  139.20    6.57   0
   0   2   5  266.53    5.71   0
   2  -4   5   27.11    9.49   0
   2   2  -3    3.32    7.35   0
   2   2  12  580.68    6.99   0
   3  -3  -4 2086.81   12.46   0
   3   1  14   69.09    6.34   0
   3   3  11    8.94    6.21   0
   4   2  14  259.91    5.89   0
   4   4  -2  244.24    7.95   0
   4   4   9  179.98    6.42   0
   5   3  13    0.97    5.99   0
   5   5   2  240.96    6.09   0
   5   5   3   99.47    6.44   0
   5   5   4   20.17    4.87   0
   5   5   5  259.02    5.72   0
   8  -2 -13   26.96    5.81   0
   8   6   1  266.79    6.27   0
   8   6   2    9.05    5.24   0
   8   6   3   44.10    5.27   0
   9  -3 -13  120.06    5.48   0
   9   5  -8   88.95    9.89   0
  10  -4 -13   85.40    6.35   0
  10   6  -5  223.46    8.27   0
  11  -5 -12  242.55    6.95   0
  12  -4 -15  120.55    6.04   0
  13  -5 -14   -0.76    4.96   0
  13   3 -17    6.36    7.95   0
  13   5 -13  286.36   16.50   0
  14  -2 -19   26.99    5.85   0
   0  -2   7    2.93    8.77   0
   0   0  10  593.15    8.22   0
   2  -4   3    4.56    8.14   0
   2  -2  -4  570.32    8.48   0
   2  -2  12  617.40    9.93   0
   2   0  -5    0.16    5.17   0
   3  -1  14   67.19    6.72   0
   4  -4  10    8.14   12.02   0
   4  -2  14  264.52    8.29   0
   4   0  15    1.28    5.10   0
   4   4   8  128.20    6.75   0
   5  -3  -8 1173.61    8.89   0
   6   4  11   64.37    5.47   0
   7  -3 -11   10.92    4.93   0
   7   5  -4   27.40    7.19   0
   7   5   8    4.77    5.01   0
   8  -6  -4   58.20    5.76   0
   9  -5 -10  404.38    7.61   0
  10  -6  -8   36.80    6.41   0
  10   0 -16  128.22    5.85   0
  11  -1 -17    6.26    5.42   0
  12   0 -18  286.21    6.91   0
   1  -3   1    4.63    5.56   0
   1   1  11   45.86    4.86   0
   2   0  13    3.52    5.24   0
   2   2  11    5.02    4.69   0
   3  -1  -7  147.47    6.10   0
   3   3  10  369.19    6.23   0
   4   2  13    3.38    4.50   0
   4   4  -1   23.19    6.06   0
   4   4   7   64.33    6.30   0
   5  -1 -10  449.57    6.68   0
   5   3  12  112.76    5.33   0
   6  -4  -8  401.54    6.55   0
   6  -2 -11   20.61    5.68   0
   6   4  -6  414.20   10.50   0
   6   4  10  229.95    7.09   0
   7   5   7  126.67    6.83   0
   8  -4 -11  214.76    5.81   0
   8   0 -14    8.33    5.75   0
   8   2 -13   23.00    6.42   0
   9  -1 -15   76.59    4.67   0
  10   6  -4   11.45    6.26   0
  11  -5 -13   59.84    6.64   0
  11  -3 -16   68.63    5.98   0
  11   1 -17    9.06    5.37   0
  12   6  -8   -0.53    6.91   0
  13  -3 -18  390.19    7.27   0
  13  -1 -19   11.42    4.51   0
  14   0 -20   34.61    5.90   0
   0   0   9   16.99    6.05   0
   1  -1  -3   57.79    6.19   0
   1  -1  11   45.78    6.45   0
   1   1  10  513.92    7.57   0
   2  -4   1  302.74    9.10   0
   2   2  10  195.19    6.59   0
   3   1  13    9.05    4.68   0
   3   3   9   43.74    5.19   0
   4   0  14  600.90    8.58   0
   4   4   6  105.99    6.27   0
   5  -3  13    1.30    7.07   0
   6  -6   1   17.20    7.79   0
   7  -1 -13   27.37    4.23   0
   7   5  -3   17.83    7.26   0
   7   5   6   42.60    6.10   0
   9  -3 -14  137.31    5.46   0
   9   1 -15   64.36    5.95   0
  10  -6  -9  284.03    6.23   0
  10  -4 -14  325.52    7.14   0
  10  -2 -16  183.72    5.76   0
  10   6  -3  207.52    7.12   0
  12  -4 -16   17.40    5.21   0
  12  -2 -18  382.53    6.14   0
  13   1 -19   13.80    5.71   0
   2   0  12  354.35    7.67   0
   3  -3  11    9.83    8.17   0
   3  -1  13   16.89    6.45   0
   3   3   8  156.82    6.59   0
   4   0  -9    2.11    5.26   0
   4   2  12  269.05    5.91   0
   4   4   0  298.77    7.42   0
   4   4   1  362.44    7.07   0
   4   4   4  263.55    6.81   0
   4   4   5  107.40    5.20   0
   5  -3  -9  269.47    5.89   0
   5   3  11   82.57    5.19   0
   6  -6   0   11.48    6.71   0
   6  -6   4   18.94    9.51   0
   6  -4  -9  164.98    6.75   0
   6   0 -12  756.79    8.54   0
   6   4   9    2.61    5.09   0
   7  -5  -8   13.94    5.25   0
   7  -3 -12  634.94    8.09   0
   7   5   5  147.39    5.50   0
   8  -4 -12   84.22    6.49   0
   8  -2 -14  130.18    5.19   0
   9  -5 -11  127.43    5.44   0
  10   6  -2    7.75    6.33   0
  10   6  -1  139.37    7.13   0
  10   6   0   14.04    6.33   0
  10   6   1    1.85    6.26   0
   0  -2   1  169.54    8.04   0
   0  -2   6  874.78   18.20   0
   0   0   8  361.15    7.02   0
   1   1   9    6.97    5.71   0
   2  -2  -5   50.64    4.69   0
   2  -2  11    5.11    7.23   0
   2   2   9   27.92    4.97   0
   3   3  -2  939.57   11.49   0
   3   3   7  168.31    6.43   0
   4  -2  13    7.40    6.33   0
   4   4   2   18.31    4.58   0
   4   4   3  704.54    7.41   0
   5  -1  14  251.38    7.30   0
   6  -6  -2    7.63    6.38   0
   6   2  13   23.70    5.31   0
   6   4   8   60.80    6.03   0
   7   1 -13   27.95    5.33   0
   7   3  12  211.54    5.85   0
   7   5  -2   77.34    6.69   0
   7   5   3   24.24    6.06   0
   7   5   4  161.02    5.81   0
   8  -6  -7  298.57    7.85   0
   9  -1 -16  323.70    6.91   0
   9   5  -7  143.66    9.14   0
  10  -6 -10   34.28    5.58   0
  10   0 -17   -0.40    5.43   0
  11  -5 -14  169.57    5.63   0
  11  -3 -17   67.50    6.13   0
  11  -1 -18   34.38    5.61   0
  12  -4 -17    4.31    6.27   0
  12   0 -19   -2.98    5.47   0
  12   6  -7  117.74    6.87   0
  13  -1 -20   28.99    5.64   0
   0   0   7    5.02    5.57   0
   3  -3  -6   11.14    4.93   0
   4  -4  -6  195.68    5.72   0
   4  -2  -9   -0.44    4.54   0
   4   0  13   -4.92    6.23   0
   4   2  11   58.73    5.25   0
   5  -1 -11   44.72    4.61   0
   5   1  13   12.66    6.31   0
   5   3  10  431.06    6.57   0
   6  -2 -12  950.42    8.07   0
   6   0  14    0.57    6.18   0
   7  -5  -9  342.55    6.78   0
   7   5  -1  566.95    7.53   0
   7   5   0    0.54    6.17   0
   7   5   1  334.20    7.38   0
   7   5   2   22.09    5.11   0
   8   0 -15    0.78    5.57   0
   9  -5 -12   -2.35    5.06   0
   9  -3 -15   28.63    5.32   0
   9   5   6   60.02    6.40   0
  10  -4 -15   34.19    5.36   0
  10  -2 -17  102.92    5.82   0
  12  -2 -19   20.63    5.57   0
  12   6  -6   40.14    7.53   0
   2   0  -6  907.24   10.94   0
   2   0  11    3.11    4.72   0
   3  -5   2    9.95    7.55   0
   3  -1  -8 1047.87    9.47   0
   3  -1  12  373.34    7.76   0
   3   1  11    9.76    5.57   0
   3   3   6  796.52    7.56   0
   5  -3 -10   65.94    5.07   0
   5   3   9    3.64    6.11   0
   6  -4 -10  285.77    5.99   0
   6   2  12   92.12    5.41   0
   6   4  -5    6.54    7.45   0
   6   4   7  105.43    5.42   0
   7  -3 -13  137.35    6.50   0
   7  -1 -14   21.09    4.33   0
   7   3  11   17.31    5.00   0
   8  -4 -13  405.26    6.58   0
   8  -2 -15   69.69    5.95   0
   8   4  -9   99.43   11.12   0
   8   4   9   36.35    5.23   0
   9   5   5  133.74    6.82   0
  10   2 -16  156.97    7.28   0
  11   5 -10    7.43    9.20   0
  12   6  -5   46.04    7.75   0
   0   0   6 2579.00   16.13   0
   1  -1  -4  646.02    9.09   0
   2  -2  -6 1519.64   10.76   0
   2   2   7   64.73    4.99   0
   3  -3  -7  386.01    7.32   0
   3   3  -1   75.50    6.14   0
   3   3   4  480.57    7.71   0
   3   3   5  278.27    6.01   0
   4  -4  -7  149.59    5.51   0
   4   2  10   19.25    4.95   0
   5  -3  12  101.19    8.03   0
   6  -6  -4   87.64    6.05   0
   6   2 -11   17.43    7.33   0
   6   4   6   25.17    5.02   0
   7  -5 -10   33.95    5.27   0
   7   3  10  174.42    6.71   0
   8  -6  -9   11.40    6.38   0
   8   4   8   32.52    6.25   0
   9  -5 -13  241.18    6.91   0
   9   1 -16  301.41    7.12   0
   9   5  -6   21.44    7.03   0
   9   5   4   77.95    6.27   0
  10  -4 -16  148.24    6.67   0
  12   6  -4   22.17    6.88   0
  12   6  -3   11.66    6.47   0
  12   6  -2  128.05    7.29   0
  13   1 -20   29.39    6.11   0
   0  -2   0 2582.40   19.01   0
   1  -3  -2   35.65    4.96   0
   1  -1   9    9.83    5.79   0
   2  -2  10  208.83    8.12   0
   2   0  10  706.23    8.44   0
   2   2   6  132.61    5.76   0
   3  -3  10  352.71   10.60   0
   3   1  10  261.90    6.56   0
   3   3   0   70.08    6.47   0
   3   3   1  535.38    8.53   0
   3   3   2   80.49    6.34   0
   4  -2 -10  569.84    6.91   0
   4  -2  12  274.29    7.44   0
   4   0 -10  530.34    8.26   0
   4   0  12  346.05    7.63   0
   5  -5  -7    8.77    6.46   0
   5  -1  13   14.37    5.22   0
   5   1  12    8.06    4.81   0
   5   3   8  407.81    6.64   0
   6  -4 -11  395.87    6.58   0
   6  -4  11   65.52    9.86   0
   6  -2 -13   60.75    4.90   0
   6  -2  13   19.37    7.67   0
   6   0 -13   -0.56    5.30   0
   6   0  13   -1.84    6.37   0
   6   2  11  117.90    6.61   0
   6   4   5   61.86    5.24   0
   7   1  13   35.33    5.00   0
   9  -3 -16  508.25    6.48   0
   9  -1 -17    9.88    5.57   0
   9   5   3   71.21    6.34   0
  11  -1 -19   -1.78    5.83   0
   0  -2   5  290.42   15.05   0
   0   0   5    3.27    5.43   0
   1   1   6    6.25    5.42   0
   2   2   5   34.02    5.38   0
   3  -1  11    8.01    7.49   0
   4  -4  -8  236.31    5.97   0
   4   2   9  575.10    6.92   0
   5  -3 -11  111.55    5.43   0
   5  -1 -12   27.05    4.48   0
   5   1 -11   46.53    5.82   0
   6  -6   6    8.88   13.72   0
   6   4  -4  584.79    9.92   0
   6   4   4  300.14    6.05   0
   7  -5 -11   74.91    5.39   0
   7  -3 -14  147.15    5.92   0
   8  -6 -10  180.40    6.75   0
   8  -4 -14    6.93    5.09   0
   8  -2 -16  241.87    6.52   0
   8   4   7   60.35    5.29   0
   9  -5 -14   77.46    6.45   0
   9   5  -5  433.10    8.98   0
   9   5   2   92.54    6.95   0
  10  -2 -18    5.56    4.79   0
  10   0 -18    0.98    5.75   0
  10   4   8   48.80    6.10   0
  12  -2 -20  263.55    6.14   0
  12   0 -20  266.49    7.00   0
   0  -2  -1  163.54    6.80   0
   1  -3  -3  453.24    7.51   0
   2  -2  -7  186.12    6.09   0
   3  -3  -8  360.36    6.37   0
   3  -1  -9    2.67    4.63   0
   5  -5  -8  190.90    5.82   0
   5   1  11   12.11    6.01   0
   5   3   7    1.40    5.16   0
   6  -4 -12  108.30    6.53   0
   6   2  10   70.73    6.88   0
   6   4   3  302.28    6.23   0
   7  -1 -15    9.41    4.44   0
   8   0 -16  252.89    6.88   0
   8   4   6  181.78    6.85   0
   9   3  10   35.12    5.14   0
   9   5  -4    0.29    6.11   0
   9   5   0  213.75    7.12   0
   9   5   1  161.31    5.64   0
  10  -4 -17  250.94    5.83   0
  11  -3 -19   -0.45    5.77   0
  11   5   4   43.81    5.29   0
   0   0   4  244.29    7.73   0
   1  -1  -5    3.45    4.57   0
   1  -1   8  920.05   10.44   0
   2   0   9    4.78    5.61   0
   2   2   4  746.85    8.10   0
   3   1   9   15.29    4.56   0
   4  -4  -9   11.46    6.09   0
   4  -4   9  211.16   13.21   0
   4  -2 -11  165.69    6.01   0
   4   0  11    6.47    6.08   0
   4   2   8  662.23    7.32   0
   5  -3 -12   29.70    5.97   0
   5  -1  12   10.12    6.31   0
   5   3   6  353.97    6.33   0
   6  -6  -7   85.92    5.98   0
   6   0  12   77.51    6.81   0
   6   4  -3  438.85    8.22   0
   6   4   1    8.29    5.63   0
   6   4   2  291.63    6.13   0
   7  -5 -12  338.52    6.39   0
   7  -1  13   28.63    5.25   0
   7   3   8   25.31    6.17   0
   8  -6 -11  103.04    5.53   0
   8  -4 -15   93.64    5.33   0
   8   0  13    6.62    4.84   0
   8   2  11   12.57    5.55   0
   9  -3 -17   31.56    4.99   0
   9   5  -3   17.99    6.16   0
   9   5  -2   85.74    6.90   0
  10   4   7   21.27    4.98   0
  11   1 -19    0.85    6.54   0
  11   5  -9   92.33    8.68   0
  11   5   3   72.53    6.46   0
   1  -3  -4  647.28    8.07   0
   2  -4  -5  115.26    6.45   0
   2  -2   9   26.80    6.99   0
   2   0  -7    0.48    4.15   0
   2   2   2 1901.00   13.26   0
   2   2   3   32.55    4.65   0
   3  -3  -9  326.38    7.01   0
   4  -6  -1   21.02    6.82   0
   4  -2  11   52.47    6.28   0
   4   0 -11   -1.17    5.40   0
   5  -5  -9  224.35    5.93   0
   5  -3  11   80.73    7.71   0
   5  -1 -13   21.74    5.22   0
   6  -6  -8   33.52    6.56   0
   6  -2  12   91.90    7.64   0
   6   0 -14  541.58    7.98   0
   6   4  -2   10.10    6.01   0
   6   4  -1  275.02    7.47   0
   6   4   0  208.11    5.85   0
   7  -3 -15   83.97    5.06   0
   7  -3  12  199.31    8.02   0
   8   4   5   33.39    5.44   0
   9  -5 -15   13.41    4.95   0
   9  -1 -18  212.09    6.73   0
   9   1 -17    9.42    6.31   0
   9   1  12   24.71    6.28   0
   9   3   9   49.82    5.15   0
  10  -2 -19   22.27    4.55   0
  10   2 -17   98.36    7.91   0
  11  -1 -20  140.45    5.28   0
  11   5   2   48.73    6.23   0
  12   2 -19   11.92    6.68   0
  13   5 -12    9.47    9.85   0
   0  -2  -2 1052.37   10.60   0
   0   0   3    1.19    4.37   0
   2  -2  -8   13.51    5.35   0
   2   2   0   51.11    5.77   0
   2   2   1   64.23    5.91   0
   3  -1  10  264.99    7.49   0
   3   1   8  102.67    6.23   0
   4  -4 -10  984.82    9.07   0
   4   2  -8  927.20   19.06   0
   4   2   7   10.13    4.84   0
   5   1  10  408.45    6.71   0
   5   3   5  142.41    5.41   0
   6  -4 -13    4.04    5.02   0
   6   2   9   28.97    5.03   0
   7  -5 -13  129.03    6.62   0
   7  -1 -16   73.63    5.92   0
   7   1  11   14.12    6.18   0
   7   3   7  217.88    6.82   0
   8  -2 -17   14.69    4.53   0
   8   4   4  329.07    7.48   0
   9  -3 -18  175.73    6.75   0
  10   0 -19    6.01    5.70   0
  10   4   6   71.06    5.15   0
  11   5   1   37.26    6.23   0
   1  -3  -5    8.51    4.94   0
   1  -1  -6 1335.29   11.22   0
   1   1   3    1.34    5.71   0
   2  -4  -6  638.79    7.98   0
   2   0   8  437.82    7.89   0
   3  -5  -6   22.51    6.26   0
   3  -3   9   45.06    8.80   0
   4  -2 -12   11.78    5.79   0
   4   0  10   28.49    5.95   0
   5  -5 -10   95.05    5.78   0
   5  -3 -13   97.66    5.20   0
   5   1 -12   32.75    6.68   0
   5   3  -6  245.37   11.33   0
   5   3   4   33.37    5.95   0
   6  -6  -9  198.84    6.22   0
   7  -1  12  155.40    6.82   0
   8  -4 -16  116.92    5.70   0
   8   0 -17   -1.88    5.60   0
   8   0  12  240.92    5.82   0
   8   4  -8   93.72    8.99   0
   8   4   3  358.39    7.47   0
   9   3   8  168.59    5.60   0
  10   4   5   77.29    6.29   0
  11   5  -8  112.69    7.86   0
  11   5   0   56.03    6.81   0
  12   4   6   73.65    6.56   0
   0  -2  -3  680.19    8.47   0
   1  -1   7   83.21    6.04   0
   3  -3 -10  361.26    6.25   0
   4   2   6  683.87    7.43   0
   5  -1  11   12.24    5.15   0
   5   1   9   24.58    5.99   0
   6  -6 -10    5.88    6.26   0
   6  -4 -14  309.79    7.11   0
   6  -4  10  234.71   10.89   0
   6   0  11   -1.97    5.00   0
   6   2   8  567.07    7.18   0
   7  -5 -14   71.31    6.81   0
   7  -3 -16    7.25    4.67   0
   7   1 -15   10.14    5.95   0
   7   3   6  115.95    5.63   0
   8  -2  12  219.28    7.71   0
   8   2   9  118.16    6.46   0
   9  -1 -19    7.57    5.39   0
  10   2  10   50.51    5.34   0
  11   3   8   83.03    6.55   0
  11   5  -7  127.64    7.87   0
  11   5  -1  237.59    7.57   0
   1  -3  -6  542.57    7.22   0
   1   1   2 1440.56   13.86   0
   2  -4  -7  288.25    5.98   0
   2  -2  -9   45.32    4.68   0
   2   0  -8  197.08    6.76   0
   3  -5  -7  431.15    6.53   0
   3  -1 -11    3.48    5.48   0
   4  -6  -6   -4.60    7.04   0
   4  -4 -11  176.21    5.81   0
   4  -2  10   15.44    7.34   0
   4   0 -12  116.43    5.97   0
   5  -5 -11  311.34    6.08   0
   5   3   3   67.85    5.06   0
   6   0 -15    6.07    6.04   0
   7   1  10  355.73    6.13   0
   8  -4 -17   18.46    5.43   0
   8  -2 -18  262.58    5.53   0
   8   2 -15   60.89    6.86   0
   8   4   2   55.57    5.20   0
   9  -1  12   22.23    6.72   0
   9   3   7   54.75    5.11   0
  10   4   4    6.79    5.32   0
  11   1 -20  139.03    6.46   0
  11   5  -6  306.47    8.33   0
  11   5  -3   77.23    6.86   0
  11   5  -2    5.55    6.65   0
  12   4   5  102.28    5.35   0
  13   5   1  125.83    5.59   0
   0  -2  -4   22.67    4.55   0
   1  -3   6  302.10   17.68   0
   1  -1  -7   98.63    5.94   0
   1   1   1  244.67    7.56   0
   2   0   7    0.32    6.04   0
   3  -5  -8   44.18    6.67   0
   3  -3 -11  208.47    6.93   0
   3  -1   9   14.92    6.08   0
   4  -6  -7  248.67    7.36   0
   4   0   9   -4.51    5.71   0
   4   2   5  130.25    5.16   0
   5  -7  -2    8.73    8.11   0
   5  -5 -12    5.12    6.31   0
   5  -3 -14  288.55    6.05   0
   5   3   2  444.24    6.95   0
   6  -6 -11  207.24    6.01   0
   6  -4 -15  163.10    6.70   0
   6  -2  11  117.50    6.81   0
   6   2   7   13.30    6.17   0
   7  -3 -17    2.14    5.72   0
   7  -3  11   20.94    7.12   0
   7  -1 -17    6.61    4.62   0
   7   3   5  169.20    5.92   0
   8   0  11   -7.34    5.43   0
   8   4   1  196.90    5.74   0
   9   1 -18  215.98    6.70   0
  10   0 -20  300.25    7.28   0
  10   2   9    4.81    4.91   0
  11   3   7   64.52    6.48   0
  11   5  -5    4.99    6.60   0
  11   5  -4   37.57    6.66   0
  12   2 -20  234.61    8.12   0
  13   5 -11  122.43    9.34   0
  13   5   0   74.78    6.54   0
   1  -3  -7    3.52    4.82   0
   1   1   0  235.35    8.25   0
   2  -4  -8   18.52    5.05   0
   2  -2 -10  161.02    6.17   0
   2  -2   8  472.74    9.92   0
   3   1  -9    2.95    5.89   0
   3   1   6  893.11    9.39   0
   4  -4 -12   11.17    5.07   0
   5  -7  -4   16.27    6.93   0
   5  -3  10  423.63    9.60   0
   5   1   8  500.69    7.38   0
   5   3   1    3.19    6.14   0
   6   0  10  175.83    5.76   0
   7  -1  11   13.66    6.63   0
   8   0 -18  230.04    6.96   0
   8   2   8  341.32    6.33   0
   8   4  -7  224.77    8.40   0
   8   4   0  143.96    6.64   0
   9   1  10   50.40    5.10   0
   9   3   6  162.21    5.65   0
  10   0  11    3.95    6.06   0
  10   4   3  216.48    5.94   0
  12   4   4  155.34    5.49   0
  13   5  -1   21.12    6.34   0
   0  -4  -2  322.86    7.41   0
   0  -4  -1  207.21    7.23   0
   0  -4   0  628.80    9.15   0
   0  -4   1  210.90    7.48   0
   1  -5   0  295.25    8.35   0
   1  -5   1   75.46    8.01   0
   2  -4  -9  199.99    6.55   0
   3  -5  -9   56.09    5.50   0
   3  -3 -12  223.58    6.63   0
   4  -6  -8   89.06    5.96   0
   4   2   4  261.63    6.84   0
   5  -5 -13   70.80    6.37   0
   5  -3 -15    2.72    4.98   0
   5  -1 -15   17.97    5.44   0
   5   1 -13   24.05    6.47   0
   5   3  -5   50.04    7.98   0
   5   3   0  621.47    8.96   0
   7   1 -16   82.82    6.88   0
   7   1   9    5.53    5.08   0
   7   3   4  357.06    6.44   0
   8  -2 -19   23.12    4.64   0
   8   4  -6   10.10    6.91   0
   9  -1 -20   -2.06    5.57   0
  10   2 -18    0.44    6.74   0
  10   4   2  197.67    7.01   0
  13   5 -10  325.54   10.14   0
  13   5  -2   52.44    6.73   0
   0  -4  -3  569.65    8.22   0
   0  -4   2  328.67    9.12   0
   1  -5  -4  505.49    8.38   0
   1  -5   2  389.47    9.64   0
   1  -3  -8  724.37    7.35   0
   1  -1  -8  296.72    7.31   0
   1  -1   6    4.87    5.68   0
   2   0  -9   -0.44    4.81   0
   2   0   6   71.29    6.05   0
   4  -6  -9   25.21    5.27   0
   4  -4 -13  186.79    5.45   0
   4  -2 -14   68.19    4.99   0
   4   0 -13   -0.13    5.71   0
   5   3  -4  133.05    7.47   0
   5   3  -1   15.19    6.21   0
   6  -4 -16   27.97    5.38   0
   6  -2 -17   48.85    5.72   0
   6   0 -16  258.58    6.74   0
   6   2   6    5.08    4.78   0
   7  -3 -18  218.85    5.39   0
   7  -1 -18  244.49    6.96   0
   8  -2  11   14.67    6.38   0
   8   0  10   73.04    6.44   0
   8   2   7    2.64    6.25   0
   8   4  -5   18.72    6.98   0
   8   4  -4  935.12   10.95   0
   8   4  -3  136.96    7.13   0
   8   4  -2  303.53    6.91   0
   9  -1  11    3.47    4.90   0
  11   3   6    0.35    4.96   0
  12   2   8   35.81    6.22   0
  12   4   3   81.20    5.39   0
  13   5  -3   43.62    6.64   0
   0  -4  -4   18.19    5.96   0
   0  -2  -6  851.37    8.08   0
   2  -6  -1  374.92    8.50   0
   2  -6   0    5.85    7.37   0
   2  -4 -10  245.49    6.80   0
   2  -2 -11   21.31    4.55   0
   3  -5 -10  109.83    5.50   0
   3  -1   8  115.54    6.62   0
   3   1   5   32.15    5.69   0
   4  -6 -10  164.07    6.90   0
   4  -2   9  540.12    9.58   0
   4   0   8   91.60    5.28   0
   4   2   3  823.92    8.95   0
   5  -5 -14  158.81    6.74   0
   5   1   7   55.69    6.05   0
   5   3  -3  447.99    8.58   0
   5   3  -2  751.94    9.78   0
   6  -2  10   73.68    7.28   0
   6   0   9    4.18    5.82   0
   7   3   3    8.66    4.66   0
   9   1 -19    6.99    6.38   0
   9   1   9  118.02    5.64   0
  10   4   1    4.00    4.90   0
  12   4   2   98.46    6.62   0
  13   3   6  113.36    5.82   0
  13   5  -9   30.74    7.52   0
  13   5  -5  172.98    7.01   0
  13   5  -4   84.89    7.04   0
  14   4   3  105.13    5.42   0
  15   5  -2   70.95    6.52   0
  -1  -3  -1    0.71    5.57   0
  -1  -3   0  245.75    7.29   0
   0  -4  -5  291.73    6.82   0
   0  -4   3  584.43   11.84   0
   1  -5  -6  193.08    6.92   0
   1  -5   3  522.62   11.19   0
   1  -3  -9  165.04    5.42   0
   2  -6  -5  102.56    7.26   0
   2  -6  -4  138.28    6.08   0
   2  -6   1  256.98    9.03   0
   3  -5 -11   39.42    6.41   0
   3  -3 -13  298.13    5.94   0
   3  -3   8  161.70    9.49   0
   3  -1 -13   62.31    5.67   0
   4  -4 -14   36.92    5.19   0
   4  -4   8  136.41   11.82   0
   5  -3 -16  130.44    5.22   0
   5  -1 -16  124.08    6.11   0
   5  -1   9   27.87    6.31   0
   6   2 -13   56.64    7.66   0
   6   2   5  133.29    6.20   0
   7  -3  10  164.78    8.25   0
   7   1   8  219.19    5.63   0
   8   0 -19   -1.82    5.72   0
   8   2 -16  250.71    8.51   0
   9   3   4   47.18    5.25   0
  10   0  10   80.60    5.47   0
  10   2   7   -0.25    6.32   0
  10   4 -11  446.51   14.04   0
  10   4   0  211.35    6.96   0
  11   1   9    5.35    5.17   0
  11   3   5   70.69    5.41   0
  13   5  -8   23.47    6.54   0
  13   5  -7  342.12    7.93   0
  15   5 -13    6.65    8.29   0
  15   5  -3  104.76    6.69   0
  -1  -3  -3   14.55    6.12   0
  -1  -3  -2  777.41    8.80   0
  -1  -3   1  321.29    7.94   0
   0  -4  -6  122.13    6.37   0
   0  -2  -7    2.80    4.31   0
   0   0  -3    3.34    5.28   0
   1  -1  -9  174.25    5.64   0
   2  -6  -6   37.23    7.05   0
   2  -4 -11  136.82    5.51   0
   2   0 -10  522.60    8.21   0
   3   1 -10 1039.14   11.76   0
   4  -6 -11  100.87    5.69   0
   4   2  -9    2.26    9.25   0
   4   2   2  191.75    6.62   0
   6  -4   9    0.06    8.27   0
   6  -2 -18   29.99    4.67   0
   7   3   2  365.76    6.28   0
   8   2   6  535.56    6.96   0
  10   4  -1  138.72    6.64   0
  12   2   7    0.30    4.91   0
  12   4   1  103.47    6.49   0
  13   3   5   -3.18    5.32   0
  14   4   2   87.24    5.61   0
  15   5  -4   39.65    6.54   0
  -1  -3  -4  876.79    9.23   0
   0  -2  -8 1111.09    9.45   0
   1  -5  -7   81.68    5.45   0
   1  -3 -10  231.76    5.98   0
   2  -6  -7  250.66    7.39   0
   2  -6   2  258.04    9.02   0
   2  -2   7   84.20    8.26   0
   2   0   5    6.55    5.42   0
   3  -7  -4    7.29    7.19   0
   3  -7  -3    9.59    6.46   0
   3  -5 -12   94.50    5.37   0
   3  -3 -14   57.35    5.27   0
   3   1   4 1669.85   12.14   0
   4  -4 -15   21.04    4.77   0
   4   0 -14  536.31    8.27   0
   4   0   7   -1.07    6.08   0
   5  -3 -17   73.00    5.23   0
   5  -3   9    7.82    6.74   0
   5   1 -14  810.11    9.91   0
   5   1   6  583.85    8.21   0
   6   0 -17    4.60    5.81   0
   7   1 -17    5.67    5.60   0
   7   3   1  532.96    7.95   0
   8  -2  10  160.64    6.89   0
   8   0   9    1.18    4.97   0
   9   1   8   33.07    5.10   0
   9   3 -15   22.10   12.26   0
   9   3   3  200.06    6.92   0
  10   2 -19   28.85    6.82   0
  11  -1  10   95.65    6.73   0
  11   3   4  242.65    5.98   0
  14   4   1   48.44    6.07   0
  15   5 -12   58.00    8.45   0
  15   5  -5  121.30    6.87   0
  -1  -3  -5  352.58    7.27   0
  -1  -3   2   35.49    6.46   0
   0  -4  -7   22.78    5.24   0
   0   0  -4  259.79    8.04   0
   1  -5  -8  130.86    5.80   0
   1  -1 -10   24.91    5.77   0
   1  -1   5  218.39    8.33   0
   2  -6  -8    4.46    6.29   0
   2  -4 -12  212.35    5.78   0
   3  -1 -14   22.32    5.53   0
   5  -1 -17   30.17    6.23   0
   6   0   8  554.56    7.14   0
   6   2   4  389.41    6.34   0
   8   0 -20   65.70    6.75   0
   8   2   5   18.60    6.00   0
   9  -3  10   33.25    6.54   0
  10  -2  10   51.15    6.64   0
  10   0   9    1.83    4.94   0
  10   2   6  156.07    5.77   0
  10   4  -2  291.95    7.44   0
  11   1   8  436.39    6.54   0
  12   0   9   10.76    6.03   0
  13   1   8    9.00    5.12   0
  13   3   4   95.04    5.54   0
  15   3   4    2.20    6.50   0
  15   5 -11  305.69    9.65   0
  15   5  -6  157.91    7.27   0
  -1  -3  -6  282.66    6.79   0
  -1  -1  -3    2.22    5.88   0
  -1  -1  -2 1587.52   14.51   0
  -1  -1  -1  287.77    8.63   0
   0  -4  -8  258.50    5.92   0
   0  -4   4   13.50    9.46   0
   0  -2  -9  370.63    7.03   0
   1  -5  -9   85.12    6.84   0
   1  -5   4   23.98    9.12   0
   1  -3 -11   12.35    4.98   0
   2  -6  -9  265.28    7.04   0
   2  -6   3    7.05    8.56   0
   2  -2 -13    4.51    4.62   0
   2   0 -11    3.90    5.53   0
   3  -7   0    2.70    6.57   0
   3  -5 -13  270.44    6.22   0
   3  -3 -15   29.00    5.87   0
   3  -1   7   18.76    5.87   0
   4  -4 -16  306.33    6.30   0
   4   2   1    6.71    4.61   0
   5  -3 -18   20.42    5.73   0
   6  -2 -19   13.64    4.60   0
   6  -2   9   25.94    7.36   0
   7  -1   9    6.37    6.29   0
   7   3   0   65.61    6.40   0
   9   1 -20    1.92    6.27   0
   9   3   2   81.61    6.52   0
  10   4 -10   15.29    9.35   0
  10   4  -3  458.87    8.56   0
  11   3   3    7.48    6.21   0
  12   2   6   27.37    5.11   0
  12   4  -1  120.69    6.63   0
  14   2   6  119.88    5.41   0
  14   4   0  123.26    6.73   0
  15   5 -10    0.07    7.00   0
  15   5  -9   47.36    7.49   0
  15   5  -8  139.44    7.05   0
  15   5  -7   10.14    6.50   0
  -1  -1  -4  537.91    8.79   0
   0  -4  -9  181.60    6.71   0
   0   0  -5    2.93    5.46   0
   1  -5 -10    1.49    6.27   0
   2  -6 -10   11.88    6.40   0
   2  -4 -13   30.58    5.04   0
   3  -7   1  213.13    8.52   0
   3   1 -11    4.53    5.88   0
   4  -2   8  677.44   10.11   0
   4   0 -15    4.16    5.87   0
   5   1   5    7.79    5.80   0
   6   0 -18   40.15    6.20   0
   6   2   3    7.69    5.61   0
   7  -5   8    2.97   10.18   0
   8  -4   9   35.98    8.42   0
   8   0   8  128.08    6.62   0
   8   2 -17   19.43    6.98   0
   9   1   7   39.93    5.35   0
  10   2   5   75.72    6.56   0
  10   4  -4  480.46    8.53   0
  11   3 -18   40.40    9.64   0
  13   3   3   89.64    6.60   0
  16   4   0   23.67    5.27   0
  -1  -1  -5  207.17    6.80   0
   0  -2 -10  317.83    6.93   0
   1  -3 -12  135.00    5.49   0
   1  -1 -11    4.73    4.51   0
   3  -3 -16   47.84    5.89   0
   3  -1 -15    4.16    5.66   0
   3   1   3   57.14    5.17   0
   4  -2 -17   -1.65    4.07   0
   4   0   6 2646.96   14.52   0
   4   2   0  709.56    9.52   0
   5  -1 -18   14.32    6.03   0
   5   1 -15   16.16    6.14   0
   6   0   7    1.05    5.84   0
   6   2 -14  360.98    9.20   0
   7  -3   9   38.60    7.19   0
   7   1 -18  256.25    7.22   0
   7   1   6   39.11    4.84   0
   7   3  -1  549.36    8.62   0
   8   2   4  530.27    7.93   0
   9   3   1  144.78    6.21   0
  10   0   8  331.27    7.44   0
  10   4  -9  230.81    9.44   0
  10   4  -5  246.64    7.93   0
  11  -1   9    1.63    6.49   0
  11   1   7    3.13    5.09   0
  11   3   2  440.20    7.54   0
  12   2   5    6.99    6.11   0
  12   4  -2  180.27    7.15   0
  14   4  -1    5.48    6.17   0
  15   3   3   34.73    5.17   0
  -1  -5  -4   23.61    6.21   0
  -1  -5  -3  496.98    8.63   0
  -1  -5  -2  382.88    8.31   0
  -1  -5  -1   69.99    7.00   0
  -1  -3  -8  312.34    6.05   0
  -1  -3   3  451.19   11.72   0
   0  -6  -4    7.50    6.93   0
   0  -6  -3   21.96    6.58   0
   0  -6  -2   18.65    6.70   0
   0  -4 -10  301.77    6.09   0
   0   0  -6 2778.50   16.91   0
   1  -5 -11  183.97    5.72   0
   1  -3 -13   75.15    6.27   0
   2  -4 -14   66.65    5.54   0
   2   0 -12  591.77    8.50   0
   2   0   4 1966.27   14.99   0
   3  -7   2    0.54    8.49   0
   8  -2   9  117.58    7.06   0
  10   4  -8  444.86    9.90   0
  10   4  -7    4.94    7.49   0
  10   4  -6   65.79    6.89   0
  12   0   8   -4.98    5.15   0
  14   2   5    4.56    5.07   0
  16   4  -1   79.04    5.22   0
  17   5  -8    0.03    7.00   0
  -2  -2  -2 1916.77   13.45   0
  -1  -5  -6   28.75    6.39   0
  -1  -5  -5  265.01    6.36   0
  -1  -5   0  272.58    7.96   0
  -1  -1  -6    9.82    4.62   0
   0  -6  -6   20.36    6.86   0
   0  -6  -5  700.53    8.29   0
   0  -6   0   95.22    7.46   0
   0  -4 -11  131.83    6.58   0
   1  -5 -12   31.09    6.21   0
   2  -4 -15  135.50    6.73   0
   3   1 -12  809.16   10.52   0
   4   0 -16  288.12    6.94   0
   4   2 -10  581.03   13.22   0
   5  -5   7   35.03   12.99   0
   6   0 -19    8.65    5.84   0
   6   2   2 1542.06   11.27   0
   7  -1   8  219.38    7.55   0
   7   3  -2  418.24    8.28   0
   9  -3   9   41.90    7.66   0
   9   1   6  556.86    7.14   0
  10  -2   9    3.43    6.46   0
  10   2   4    4.75    6.48   0
  12   4 -14   43.91   11.95   0
  12   4  -3   13.71    5.25   0
  13   3   2   49.34    5.29   0
  14   4  -2  269.03    6.38   0
  15   3   2  149.34    5.62   0
  -2  -4  -5   27.18    5.64   0
  -2  -4  -4  535.97    6.92   0
  -2  -4  -3    5.57    4.78   0
  -2  -4  -2  354.32    6.42   0
  -2  -4  -1  240.00    6.90   0
  -2  -2  -4  911.31    8.70   0
  -2  -2  -3   42.94    4.84   0
  -2  -2  -1   76.38    6.22   0
  -1  -5  -7  404.31    7.53   0
  -1  -5   1  512.27    9.22   0
  -1  -3  -9  203.17    5.71   0
  -1  -1  -7   87.14    6.42   0
   0  -6  -7    5.81    5.55   0
   0   0  -7   10.55    4.94   0
   1  -7  -4    6.88    6.70   0
   1  -7  -3  293.71    8.03   0
   1  -7  -2    9.20    7.09   0
   1  -3 -14  250.21    6.63   0
   2  -6   4   70.68   10.28   0
   3  -3 -17   14.03    4.74   0
   3  -3   7  196.52    9.96   0
   3  -1 -16  356.37    6.35   0
   3  -1   6  931.75   11.09   0
   3   1   2  222.98    7.49   0
   4   2  -1    2.24    5.54   0
   5  -3   8  387.64    9.29   0
   5   1 -16  134.32    7.48   0
   5   1   4   10.89    4.79   0
   6  -4   8   61.93    9.75   0
   7   1   5   26.57    6.21   0
   8   0   7   -2.14    4.86   0
   8   2   3   70.95    5.23   0
   9   3   0  366.33    6.47   0
  11   1   6   10.84    5.28   0
  11   3   1   29.06    5.19   0
  12   2   4  249.28    7.00   0
  12   4  -4  404.30    7.86   0
  13   1   6  373.07    6.42   0
  14   2   4   44.01    6.42   0
  15   1   6    4.40    5.02   0
  16   2   4  158.96    5.81   0
  16   4  -2   22.85    4.98   0
  -2  -4  -6   67.74    6.08   0
  -2  -4   0   81.67    6.69   0
  -2  -2  -6  140.97    6.18   0
  -2  -2  -5   32.78    4.62   0
  -1  -5  -8   93.89    5.63   0
  -1  -3 -10  494.70    6.78   0
   0  -6  -8   37.21    5.44   0
   0  -6   1   87.41    7.72   0
   0  -4 -12    2.49    5.00   0
   0  -2 -12   89.96    6.02   0
   0   0  -8  407.35    8.22   0
   1  -5 -13   -6.33    5.45   0
   1  -1 -13    4.01    5.63   0
   1   1  -5    2.28    6.88   0
   2  -2   6  175.05    8.94   0
   2   0 -13    7.75    4.80   0
   6  -2   8  569.64    9.02   0
   6   2 -15  131.67    8.49   0
   7   1 -19    5.84    5.74   0
   7   3  -3  166.78    6.79   0
   8   2 -18  326.07    9.94   0
   9  -1   8   34.95    5.09   0
  10   0   7    6.82    6.08   0
  12   0   7    5.62    5.94   0
  12   4  -5   17.46    6.56   0
  13  -1   8    3.47    5.19   0
  13   3   1  173.69    6.31   0
  14   0   7    8.55    4.96   0
  14   4  -3   68.30    5.49   0
  15   3   1    7.00    6.23   0
  16   4  -3   59.77    6.40   0
  17   3   1   70.19    6.48   0
  -2  -4  -7  194.30    5.63   0
  -2  -4   1  434.03    9.22   0
  -2  -2   0   59.91    5.15   0
  -1  -5  -9    4.32    4.99   0
  -1  -5   2   64.16    7.85   0
   0  -6  -9  194.12    5.84   0
   1  -7   0   33.84    7.77   0
   2  -4   6   67.69   14.89   0
   2  -2 -16    7.08    4.46   0
   3  -1 -17    4.07    5.97   0
   3   1 -13   66.54    7.15   0
   4   0 -17    6.97    6.36   0
   4   0   5    3.81    5.20   0
   6   0   6    8.53    4.93   0
   6   2   1  120.72    6.83   0
   9   1   5   10.46    6.06   0
   9   3 -16  474.73   17.08   0
   9   3  -1   30.08    5.02   0
  10   2   3   42.37    5.42   0
  11   3   0  212.37    6.83   0
  14   4  -4   57.20    6.57   0
  -2  -4  -8   59.26    5.18   0
  -2  -2  -7   69.36    5.02   0
  -1  -5 -10  136.86    6.61   0
  -1  -3 -11  263.16    5.93   0
  -1  -1  -9    1.76    5.88   0
  -1  -1   1  194.55   10.37   0
   0  -6   2   17.27    7.12   0
   0  -4 -13   34.42    5.18   0
   0  -2 -13   60.10    5.14   0
   0   0  -9   16.19    6.32   0
   1  -5   5  261.09   15.44   0
   1  -1 -14  449.89    7.61   0
   1  -1   4  569.55   11.79   0
   2   0 -14  122.69    6.60   0
   4  -2   7    6.77    6.22   0
   4   2  -2 1472.96   14.66   0
   7  -3   8   23.90    6.97   0
   8   2   2    9.98    5.11   0
  11   1   5   40.61    6.29   0
  12  -2   8   31.93    6.41   0
  12   2   3    5.42    5.21   0
  12   4  -6   94.47    7.12   0
  13   1   5    6.46    6.34   0
  13   3   0   66.63    6.83   0
  14   2   3   95.65    6.49   0
  15   1   5   35.84    5.06   0
  16   2   3    8.70    5.38   0
  16   4  -4   92.07    6.92   0
  17   3   0    4.69    5.97   0
  18   4  -4   53.71    6.58   0
  -3  -3  -5  265.66    6.92   0
  -3  -3  -4  485.59    7.88   0
  -3  -3  -3   54.75    6.28   0
  -3  -3  -2   84.22    6.58   0
  -2  -4  -9   71.59    5.34   0
  -2  -2  -8  475.53    6.74   0
  -1  -5 -11   68.51    6.54   0
   0  -4 -14   91.99    6.59   0
   1  -7   1    3.01    7.36   0
   2  -2 -17   38.63    4.99   0
   2   0   3    1.24    5.73   0
   4  -4   7   74.03    9.31   0
   5   1 -17   18.08    5.92   0
   5   1   3    7.48    4.73   0
   7  -1   7   26.82    5.62   0
   7   1 -20  134.65    7.73   0
   7   1   4 1194.53    9.27   0
   7   3  -5  196.46    8.15   0
   8  -4   8   30.39    7.50   0
   8   0   6 1509.59    9.77   0
   9   3  -2  668.70    8.80   0
  10  -4   8   46.63    7.29   0
  10  -2   8  336.71    6.95   0
  11   3  -1  302.69    7.09   0
  12   4 -13   94.94   10.48   0
  12   4  -7  234.81    7.61   0
  14   0   6  380.26    7.28   0
  14   4  -5  277.83    7.58   0
  15   3   0  115.68    5.76   0
  18   2   2   14.58    5.94   0
  -3  -3  -6  755.84    7.49   0
  -3  -3  -1  589.76    8.85   0
  -2  -6  -4   69.22    6.93   0
  -2  -4 -10  215.25    6.60   0
  -2  -4   2   87.00    7.55   0
  -2  -2  -9   28.26    4.61   0
  -2  -2   1  527.72   10.18   0
   0   0 -10  612.50    8.40   0
   3   1 -14   24.61    7.50   0
   3   1   1   23.08    5.19   0
   4   0 -18  147.82    6.46   0
   9  -3   8  178.12    7.04   0
   9  -1   7   43.59    6.43   0
  10   0   6  298.80    6.22   0
  10   2   2  483.12    7.01   0
  11  -3   8   75.47    6.68   0
  11  -1   7    1.75    6.34   0
  12   0   6  146.09    5.31   0
  12   4 -12  276.53   11.17   0
  12   4  -8   43.60    6.69   0
  13  -1   7   27.77    5.60   0
  14   4  -6    0.68    6.43   0
  16   2   2  199.46    6.94   0
  16   4  -5   -1.39    6.95   0
  17   1   4  139.04    5.97   0
  18   4  -5  134.14    6.92   0
  -3  -5  -5  211.17    6.91   0
  -3  -5  -4  308.09    7.36   0
  -3  -5  -3  178.58    6.99   0
  -3  -5  -2    8.83    6.21   0
  -3  -3   0   85.67    6.62   0
  -2  -6  -7  139.72    6.79   0
  -2  -6  -6   17.13    5.04   0
  -2  -6  -5   38.96    5.73   0
  -2  -6  -3    3.74    5.27   0
  -2  -6  -2  221.12    7.61   0
  -2  -4 -11   -6.12    6.07   0
  -1  -5 -12    8.07    4.89   0
  -1  -5   3  373.21    9.77   0
  -1  -3 -13  128.38    5.28   0
  -1  -1 -11   42.42    5.88   0
   1  -1 -15    5.02    4.93   0
   2   0 -15    6.66    6.29   0
   4   2  -3  211.28    8.56   0
   5  -1   6  591.88    8.72   0
   6   0   5    3.37    6.39   0
   6   2 -16  166.07    8.39   0
   7   3  -6  516.53   10.37   0
   8   2 -19   27.65    7.19   0
   8   2   1   55.14    6.44   0
   9   1   4   64.76    5.23   0
   9   3  -3   86.19    6.41   0
  11   1   4  777.63    8.74   0
  12   2   2  114.43    5.44   0
  12   4 -11   -0.67    8.21   0
  12   4 -10  244.39    8.54   0
  12   4  -9  399.35    8.53   0
  13   1   4  285.98    7.40   0
  13   3  -1    4.08    5.34   0
  14   2   2   89.75    5.58   0
  15   1   4   21.10    5.16   0
  15   3  -1   22.54    5.28   0
  -3  -5  -7  160.02    6.51   0
  -3  -5  -6  168.27    5.53   0
  -3  -5  -1  385.27    8.32   0
  -2  -6  -8   14.05    5.16   0
  -2  -6  -1  234.20    7.82   0
  -1  -7  -3  120.93    7.54   0
  -1  -7  -2   34.80    7.62   0
  -1  -3 -14   -0.32    5.84   0
   0  -6   3   18.22    8.43   0
   0  -2 -15    0.70    4.69   0
   0   0 -11    8.86    5.53   0
   1  -7   2   28.59    7.60   0
   3  -1   5   42.92    6.19   0
   4   0   4  254.65    6.76   0
   4   2 -12    6.83    7.55   0
   5   1 -18   15.61    6.07   0
   6  -6   6    8.79   13.67   0
   6  -2   7    8.28    6.00   0
   7  -5   7  140.04   10.11   0
   7   3 -10  186.74   15.05   0
   7   3  -7  690.51   12.48   0
  11   3  -2   19.98    4.99   0
  14  -2   7    5.52    5.19   0
  14   4  -7   15.65    6.60   0
  15  -1   6    9.61    6.24   0
  16   0   5    0.33    5.03   0
  16   4  -6  246.65    6.68   0
  18   2   1   12.21    5.37   0
  18   4  -6    5.69    5.27   0
  -3  -5  -8   37.10    4.81   0
  -3  -5   0   73.05    8.09   0
  -3  -3  -9   39.71    5.17   0
  -2  -6   0    5.26    6.59   0
  -2  -4 -12  150.61    5.77   0
  -2  -2 -11    0.47    4.73   0
  -1  -7  -1    3.99    6.82   0
  -1  -1 -12  160.03    6.39   0
   1  -1 -16   87.15    5.47   0
   2   0 -16    9.67    6.28   0
   3   1 -15    9.67    6.97   0
   4   0 -19    7.26    6.70   0
   5  -3   7    1.19    7.10   0
   5   1   2  285.78    7.34   0
   7   1   3    7.95    4.75   0
   7   3  -8   54.83    9.33   0
   8  -2   7    2.04    6.63   0
   8   0   5    2.06    6.01   0
  10  -2   7    2.64    6.51   0
  10   2   1    4.39    6.04   0
  12  -2   7   12.00    6.59   0
  13   3  -2  403.72    7.62   0
  14   0   5    4.96    4.88   0
  14   4 -16  285.33   13.00   0
  14   4  -8  277.65    7.54   0
  15   3  -2  144.27    6.90   0
  16   2   1   -0.47    6.34   0
  16   4  -7  134.56    7.50   0
  17   1   3    3.31    5.02   0
  18   4  -7  113.15    6.80   0
  -4  -4  -4  265.40    6.04   0
  -4  -4  -2   18.80    5.73   0
  -3  -5  -9   58.48    5.10   0
  -3  -3   1   82.94    6.28   0
  -2  -4 -13   60.17    5.02   0
  -2  -4   3  128.83    8.79   0
  -1  -3   4  670.86   18.58   0
   0   0 -12   12.18    6.19   0
   1   1 -10   26.75    6.15   0
   6   2  -1  109.47    5.75   0
   7  -1   6   35.93    4.97   0
   7   3  -9  350.34   13.34   0
   8   2   0   10.16    6.20   0
   9   3  -4   71.90    6.47   0
  10   0   5   -1.19    4.93   0
  11  -1   6   11.56    6.39   0
  11   3  -3  184.43    6.73   0
  12   0   5    6.48    5.05   0
  14   2   1    4.53    5.19   0
  14   4  -9  107.24    7.85   0
  15   1   3    2.34    5.22   0
  19   3  -3   76.24    6.53   0
  -4  -4  -7   68.60    5.19   0
  -4  -4  -1  372.22    7.32   0
  -3  -5 -10   26.89    5.52   0
  -3  -5   1  340.62    9.18   0
  -2  -6   1  344.32    8.00   0
  -1  -7   0   32.45    6.80   0
  -1  -1 -13   12.04    5.91   0
   1  -1 -17    6.51    5.84   0
   4  -2   6  822.88   10.57   0
   4   2 -13   39.42    8.07   0
   4   2  -4  327.17   10.59   0
   5   1 -19    2.49    6.96   0
   6  -4   7  101.31    8.28   0
   6   2 -17   65.92    7.60   0
   7  -3   7  232.73    8.32   0
   9   3 -17   41.34   13.57   0
  11  -3   7   72.14    6.68   0
  11   1   3    1.16    5.22   0
  13   1   3   16.74    5.26   0
  14   4 -10  183.45    8.32   0
  16   0   4  146.40    5.77   0
  16   4  -8   34.92    7.10   0
  17   3  -3   28.37    6.38   0
  18   2   0  112.52    5.64   0
  18   4  -8   56.17    6.77   0
  -4  -2  -5  134.66    6.13   0
  -4  -2  -4  274.77    6.79   0
  -3  -5 -11   51.72    5.08   0
  -3  -1  -4 1669.05   12.28   0
  -2  -2 -13   36.88    5.03   0
  -2  -2   2  355.52   10.20   0
   0   0 -13    8.91    6.41   0
   1  -7   3  105.04   10.41   0
   1   1 -11    1.95    6.03   0
   2   0 -17   -2.07    6.00   0
   3   1 -16  371.52    7.60   0
   3   1   0  146.73    6.38   0
   6   0   4  533.41    7.80   0
   8  -4   7   59.79    7.73   0
   9  -3   7   56.26    6.44   0
   9   3  -5  343.32    8.04   0
  10  -4   7   20.93    7.26   0
  13   3  -3    3.43    5.07   0
  14  -2   6  118.12    6.74   0
  14   0   4   69.42    6.61   0
  14   4 -15    8.12    9.39   0
  14   4 -11  213.70    8.40   0
  15  -1   5   35.09    6.58   0
  15   3  -3  296.86    6.29   0
  16   2   0  232.93    6.07   0
  16   4  -9  248.61    7.84   0
  18   0   3   -4.27    6.13   0
  18   4  -9   14.62    6.58   0
  19   3  -4   56.31    6.61   0
  -4  -6  -6   27.79    6.34   0
  -4  -6  -5  234.97    7.43   0
  -4  -6  -4   33.07    6.48   0
  -4  -4 -10    7.65    4.83   0
  -4  -4   0  290.73    6.61   0
  -4  -2  -7    7.62    4.85   0
  -4  -2  -3  774.31    8.12   0
  -3  -1  -7   17.47    4.98   0
  -3  -1  -3   53.30    6.23   0
  -2  -6   2   94.81    8.14   0
  -2  -2 -14    2.75    5.70   0
  -1  -7   1  248.31    7.91   0
  -1  -5   4  411.43   11.99   0
  -1  -1 -14   76.37    5.33   0
   1  -1 -18   12.11    6.01   0
   2   0   2 3549.38   23.25   0
   5  -1   5    7.47    6.49   0
   7   1   2 1306.70    9.77   0
  11   3  -4  407.14    6.93   0
  12   0   4  356.82    7.72   0
  12   2   0  122.05    5.81   0
  14   2   0  623.74    7.36   0
  14   4 -14  126.31    9.55   0
  14   4 -13   81.03    8.94   0
  14   4 -12   57.49    7.71   0
  16   4 -10   45.91    7.76   0
  19   1   1    5.68    5.17   0
  -5  -5  -5  266.99    6.99   0
  -5  -5  -4   24.88    6.02   0
  -5  -3  -4   28.68    5.91   0
  -4  -6  -7   32.83    5.33   0
  -4  -6  -3   74.76    5.81   0
  -4  -6  -2   10.13    6.77   0
  -4  -2  -2  162.63    5.68   0
  -3  -5   2  317.49    9.16   0
  -3  -3 -13    6.52    4.80   0
  -3  -3   2 1182.08   12.53   0
  -3  -1  -9   14.11    5.74   0
   0  -6   4    4.06    9.93   0
   0   0 -14  831.00    9.37   0
   1   1 -12  553.08    8.69   0
   2   0 -18  112.22    6.94   0
   4   0   3    1.33    4.81   0
   4   2 -14   76.58    8.36   0
   5   1   1  523.66    8.08   0
   6  -2   6    4.33    6.39   0
   6   2  -2    3.56    5.03   0
   8   0   4  983.39    8.83   0
   8   2  -1  108.61    5.97   0
   9   1   2    5.08    6.03   0
  10   0   4   40.93    4.90   0
  13  -1   5   13.66    5.06   0
  13   1   2  115.40    5.80   0
  13   3  -4  763.67    8.89   0
  15   3  -4  215.02    7.00   0
  16   0   3    3.16    6.40   0
  16   4 -11   90.29    7.92   0
  17  -1   4  136.14    5.56   0
  17   3  -4  576.97    7.44   0
  18   4 -10  274.64    7.79   0
  20   2  -2   10.17    6.44   0
  -5  -5  -8   75.05    6.42   0
  -5  -5  -7   31.15    5.11   0
  -5  -5  -6   75.18    4.97   0
  -5  -5  -2  246.12    7.12   0
  -5  -3  -7   -2.31    5.09   0
  -5  -3  -6  323.80    6.34   0
  -4  -6  -1  379.03    8.40   0
  -4  -4 -12    3.82    6.24   0
  -4  -4   1   27.01    5.99   0
  -4  -2 -10   11.98    5.95   0
  -3  -7  -2    2.49    7.07   0
  -2  -2 -15    4.72    5.99   0
  -2   0  -8  429.14    8.17   0
  -2   0  -7    1.69    5.11   0
  -2   0  -6   51.35    5.11   0
  -2   0  -5    3.92    5.80   0
  -1  -1 -15   27.81    5.30   0
   3   1 -17    4.79    6.11   0
   6   2 -18   31.70    7.38   0
   7  -1   5   33.05    6.21   0
   9  -1   5   14.26    6.17   0
   9   3  -6  338.30    8.21   0
  11  -1   5   43.36    4.97   0
  11   3  -5  206.62    7.41   0
  13  -3   6  122.40    7.03   0
  16   2  -1  129.26    5.92   0
  16   4 -12  180.11    8.47   0
  17   1   1    6.63    5.15   0
  18   4 -11   92.96    7.25   0
  19   3  -5    7.31    5.24   0
  -5  -5  -9   75.16    5.23   0
  -5  -5  -1    3.79    6.37   0
  -5  -3  -9    4.40    5.82   0
  -5  -3  -2  456.32    7.01   0
  -4  -2  -1    6.43    4.66   0
  -3  -7  -1  205.08    8.02   0
  -2   0  -9    5.17    5.77   0
  -2   0  -4 1899.82   15.06   0
  -1  -7   2    8.77    7.48   0
  -1  -1 -16  330.34    7.26   0
   0   0 -15    3.14    6.35   0
   1   1 -13   -0.48    6.41   0
  10   2  -1   23.53    5.24   0
  11  -3   6    1.67    7.72   0
  12   2  -1   66.18    5.37   0
  13   3  -5  180.23    7.47   0
  14  -2   5    6.78    6.38   0
  14   0   3    3.91    5.24   0
  14   2  -1  129.06    5.70   0
  15  -1   4   28.92    5.27   0
  15   3  -5    8.46    6.36   0
  16   4 -13   18.93    7.54   0
  17   3  -5    4.13    5.00   0
  18   0   2   26.01    5.25   0
  18   4 -12   78.09    7.87   0
  19   1   0  250.57    6.21   0
  -6  -4  -6   20.52    6.01   0
  -5  -3  -1   -0.38    5.09   0
  -4  -6   0   41.84    6.68   0
  -3  -7   0    2.93    8.05   0
  -2  -6   3  144.84    9.30   0
  -2  -2 -16   23.65    5.03   0
  -2   0 -10  744.37    8.65   0
   1  -1   3    3.37    7.24   0
   1   1 -14  436.55    8.93   0
   3   1 -18  286.09    8.27   0
   4   2 -15   64.67    8.35   0
   4   2  -5 1005.74   17.57   0
   6   0   3    0.61    6.33   0
   7   1   1   62.70    6.05   0
   9   3  -7  116.75    8.11   0
  12  -4   6   60.21    6.87   0
  12   0   3    1.51    6.08   0
  16   4 -15  193.82    9.29   0
  16   4 -14  110.56    8.27   0
  18   4 -13  110.72    8.16   0
  19   3  -6   21.74    5.26   0
  20   2  -3   60.63    5.55   0
  21   3  -7  116.97    6.94   0
  -5  -5   0  331.16    7.97   0
  -4  -4   2  286.05    7.69   0
  -4  -2   0  731.36    9.65   0
  -3  -5   3  126.85    8.19   0
  -3  -1  -1   20.52    5.21   0
  -2  -4   4  443.13   12.06   0
  -2   0 -11    5.72    6.02   0
  -1  -1 -17    9.40    5.98   0
   0   0 -16   70.75    6.56   0
   1  -3   5  463.71   16.49   0
   4  -4   6  117.29    9.58   0
   5  -5   6   83.08   11.29   0
   6   2 -19   13.52    7.99   0
   6   2  -3  287.45    7.94   0
   8   0   3    9.52    6.40   0
   8   2  -2 2056.58   12.97   0
   9  -5   6   63.86    8.41   0
   9  -3   6  176.76    7.02   0
  10   0   3    4.00    6.05   0
  11   1   1    2.25    6.07   0
  11   3  -6 1080.09   10.79   0
  12  -2   5   10.11    6.39   0
  13  -1   4  278.48    6.06   0
  13   1   1    2.60    5.43   0
  16  -2   4  162.78    6.90   0
  16   0   2  335.56    6.40   0
  17   1   0    1.26    5.19   0
  17   3  -6   -0.92    6.20   0
  18   4 -14   14.74    7.08   0
  -6  -6  -6   -1.78    6.38   0
  -6  -6  -5   78.74    6.47   0
  -6  -6  -4   12.83    6.32   0
  -6  -4  -9    5.33    4.92   0
  -6  -4  -2  299.23    6.09   0
  -5  -3   0  675.10    8.40   0
  -4  -6   1   11.00    6.32   0
  -4  -2 -13    1.39    4.75   0
  -3  -7   1   37.14    7.60   0
  -2   0 -12  310.75    7.60   0
  -2   0  -3    0.95    5.70   0
   7  -5   6   44.84    8.89   0
  10   2  -2  539.47    8.52   0
  11  -1   4  754.09    8.64   0
  12   2  -2  969.06    9.20   0
  13   3  -6   80.94    6.99   0
  14   2  -2  507.97    7.02   0
  15   3  -6  311.81    7.64   0
  18   0   1    0.07    5.04   0
  18   2  -3   52.21    5.51   0
  19   1  -1    9.66    5.46   0
  19   3  -7   44.89    6.97   0
  20   2  -4   24.44    6.35   0
  21   1  -2   14.58    4.90   0
  21   3  -8    8.22    6.45   0
  -6  -6  -3  221.23    7.19   0
  -6  -4  -1    8.00    4.56   0
  -5  -5   1  186.23    7.51   0
  -5  -3 -13    0.89    5.91   0
  -3  -3   3  106.05    8.52   0
  -3  -1 -14   51.65    6.49   0
  -1  -7   3  272.53   10.42   0
   0   0 -17    8.76    6.21   0
   1   1 -15   -0.66    6.20   0
   4  -2   5  155.68    7.01   0
   4   2 -16  390.48   10.34   0
   5  -1   4   16.53    6.34   0
   5   1   0 4957.35   21.37   0
   6  -4   6   14.74    7.96   0
   8  -4   6  205.75    8.48   0
   9   3  -8  753.07   11.54   0
  10  -2   5   77.04    6.76   0
  11   3  -7  168.91    7.95   0
  14   0   2   42.53    5.33   0
  15  -1   3    6.78    4.66   0
  20   0   0   37.56    5.16   0
  -7  -5  -8   -4.79    6.00   0
  -7  -5  -6   38.50    4.78   0
  -6  -4   0  208.36    6.94   0
  -6  -2  -7    5.29    6.12   0
  -6  -2  -6    5.97    4.71   0
  -6  -2  -5  129.61    6.27   0
  -4  -6   2   82.59    7.45   0
  -2   0 -13    1.20    5.16   0
   4   0   2    1.60    5.07   0
   8  -2   5   17.24    6.54   0
  12   0   2   75.67    6.65   0
  13   1   0  205.63    7.11   0
  13   3  -7  205.66    7.68   0
  14  -2   4   36.93    5.74   0
  16   0   1    6.81    6.46   0
  17  -1   2   44.74    6.25   0
  17   1  -1   49.55    5.28   0
  18   2  -4  169.92    7.35   0
  19   3  -8  359.73    7.97   0
  21   3  -9  132.83    6.82   0
  -7  -5  -3   21.49    4.97   0
  -7  -5  -2   23.47    6.31   0
  -7  -3  -6  102.22    5.50   0
  -7  -3  -5  162.87    5.72   0
  -6  -6  -1   15.16    6.68   0
  -6  -2  -9   29.70    5.01   0
  -6  -2  -4  475.75    6.71   0
  -6  -2  -3    4.00    5.77   0
  -5  -3   1   19.80    6.33   0
  -5  -1  -7   47.57    5.12   0
  -5  -1  -5    7.10    5.79   0
  -3  -1 -15    6.51    4.91   0
  -2   0 -14   53.34    6.42   0
  -1   1  -9    6.35    6.12   0
  -1   1  -8  980.49   11.55   0
   1   1 -16   90.97    6.39   0
   7   1   0  174.44    6.85   0
   8   2  -3    1.90    5.44   0
   9   3  -9    8.89    8.28   0
  11  -3   5   75.10    6.95   0
  12  -4   5  105.12    7.92   0
  13  -1   3   12.60    6.59   0
  14   2  -3  294.81    6.26   0
  15  -3   4    2.53    6.57   0
  16  -2   3   11.36    6.40   0
  18   0   0  409.06    7.64   0
  19  -1   1    7.71    5.20   0
  19   1  -2  117.77    5.71   0
  20   2  -5    1.86    5.18   0
  21   1  -3    5.29    5.41   0
  -7  -5  -1  333.88    7.78   0
  -7  -3  -9   30.69    5.09   0
  -7  -3  -3   13.08    4.60   0
  -6  -6   0   14.76    6.58   0
  -5  -5   2  142.18    7.36   0
  -5  -1 -10  375.31    7.35   0
  -5  -1  -9   19.21    4.84   0
  -5  -1  -4   15.73    5.61   0
  -4  -4   3  441.46    8.99   0
  -4  -2   1    2.84    4.61   0
  -3  -7   2   33.78    6.52   0
  -3  -1 -16   21.95    6.22   0
  -3  -1   0  139.42    7.09   0
  -2  -6   4  108.76   10.44   0
  -1   1 -11   51.93    6.86   0
  -1   1 -10  504.68    8.87   0
  -1   1  -7   85.66    6.37   0
   4   2 -17    6.11    7.50   0
   6   0   2 3404.30   16.58   0
   6   2  -4  654.90   10.51   0
   9   1   0 2999.83   13.80   0
  10   0   2  469.90    6.99   0
  10   2  -3 1015.10    9.46   0
  11   3  -8  267.18    8.51   0
  12  -2   4  243.03    7.37   0
  12   2  -3   61.97    5.30   0
  15   1  -1   32.98    5.43   0
  16   2  -4  169.07    7.10   0
  17   3  -8   54.11    5.70   0
  18  -2   2   14.77    6.60   0
  19   3  -9   64.89    7.00   0
  20   0  -1    7.97    5.46   0
  21   3 -10   12.58    6.55   0
  -7  -3 -11   16.86    5.91   0
  -7  -3 -10  154.81    5.53   0
  -6  -4   1  251.72    7.34   0
  -6  -2 -11  115.01    5.30   0
  -6  -2  -2 1209.75    9.78   0
  -3  -5   4   65.99    8.43   0
  -2   0 -15    0.31    5.12   0
  -2   0  -2 3711.66   23.65   0
  -1   1 -12  166.30    7.25   0
   1   1 -17   11.19    6.35   0
   2   2 -11   21.82    8.01   0
   2   2 -10  218.80   10.50   0
   8   0   2   13.94    5.23   0
   9  -3   5   23.15    6.56   0
  11  -1   3    2.75    5.84   0
  13   3  -8  200.72    7.68   0
  14   0   1    6.09    5.20   0
  15  -1   2  367.15    6.34   0
  15   3  -8  532.33    7.70   0
  17   1  -2  403.90    6.71   0
  20   2  -6  437.83    7.84   0
  22   2  -7   -2.43    6.35   0
  -8  -6  -4  106.68    6.68   0
  -7  -5   0    0.72    6.20   0
  -6  -6   1  216.77    7.51   0
  -5  -1 -12    7.38    4.61   0
  -5  -1  -3    5.84    4.51   0
  -4  -6   3   59.04    7.68   0
  -4   0  -9    1.38    5.63   0
  -4   0  -8   73.67    6.22   0
  -4   0  -7   -4.05    6.17   0
  -2   0 -16   90.25    6.44   0
  -1  -5   5   35.19   12.55   0
  -1   1 -13    5.87    7.34   0
  -1   1  -6    7.15    5.94   0
   2   0   1    1.23    4.73   0
   2   2 -12  946.89   13.38   0
   2   2  -9   54.50   10.48   0
   9   3 -10  735.57   12.72   0
  10  -4   5   82.29    7.72   0
  10  -2   4    4.59    6.61   0
  13  -3   4   91.28    7.06   0
  13   1  -1   61.56    5.49   0
  14  -2   3   87.66    6.53   0
  14   2  -4    7.76    5.07   0
  16   0   0   71.80    5.59   0
  17  -1   1    6.06    4.96   0
  17   3  -9  223.56    7.57   0
  19  -1   0  270.39    6.97   0
  19   1  -3   14.76    5.14   0
  19   3 -10   93.63    7.06   0
  21   1  -4  199.34    6.31   0
  21   3 -11   15.65    6.50   0
  -8  -6  -3   36.57    5.26   0
  -8  -4  -2   52.82    5.15   0
  -6  -2 -13   14.61    5.18   0
  -5  -7   1   78.76    6.98   0
  -5  -3   2  840.85   10.19   0
  -5  -1 -13   12.85    6.45   0
  -4   0 -11    3.68    5.54   0
  -4   0 -10   15.46    5.35   0
  -4   0  -6 2419.53   13.67   0
  -2  -2   3    4.58    8.33   0
   2   2 -13    1.92    8.06   0
   3  -3   5  339.89   11.21   0
   3  -1   3   56.50    6.40   0
   4   2 -18  147.50    8.05   0
   5   1  -1 1131.55   12.33   0
   8   2  -4 1874.31   14.08   0
   9  -1   3   96.45    6.58   0
  11   1  -1  442.80    7.88   0
  11   3  -9  152.08    7.17   0
  12   0   1   -1.72    5.05   0
  12   2  -4  761.63    8.91   0
  15   3  -9  114.27    7.09   0
  16   2  -5    0.72    6.51   0
  18   0  -1    0.49    5.10   0
  20   0  -2   49.96    5.06   0
  22   2  -8    4.62    6.23   0
  -9  -5  -6   56.18    5.09   0
  -8  -6  -2    1.15    5.13   0
  -7  -5   1  495.86    8.31   0
  -7  -3   0   69.07    6.35   0
  -6  -4   2   14.26    6.25   0
  -5  -5   3  114.06    7.22   0
  -5  -1 -14  203.33    6.66   0
  -4   0 -12  284.66    7.25   0
  -4   0  -5    3.24    6.28   0
  -3  -7   3    2.88    7.58   0
  -1  -7   4    2.75   10.53   0
  -1   1 -14   75.30    6.48   0
   2   2 -14   50.79    7.84   0
   5  -3   5  153.77    8.23   0
   7  -1   3   10.61    6.53   0
   9  -5   5  140.64    8.34   0
  10   2  -4   97.06    5.87   0
  13  -1   2  117.37    5.56   0
  13   3  -9  174.41    7.71   0
  15  -3   3   27.73    5.22   0
  16  -2   2  219.14    6.38   0
  17   1  -3    3.45    6.39   0
  17   3 -10  234.14    7.70   0
  18  -2   1   17.80    6.25   0
  18   2  -6   91.15    5.69   0
  19   3 -11   45.25    6.66   0
  20   2  -7    7.90    4.97   0
  21   1  -5   18.75    6.12   0
  21   3 -12  186.96    7.16   0
  -8  -2  -7    4.89    6.05   0
  -6  -6   2    5.94    6.16   0
  -5  -7   2    0.30    7.15   0
  -4   0 -13    6.75    6.20   0
  -1   1 -15   29.47    6.28   0
   5  -1   3   10.87    6.18   0
   6  -6   5   83.62   10.99   0
   7   1  -1 1081.49   10.23   0
   8  -4   5   45.05    7.24   0
   9   1  -1  561.58    7.63   0
  10   0   1    0.53    5.05   0
  11  -3   4  245.63    7.57   0
  12  -4   4  148.07    8.08   0
  12  -2   3    8.46    6.27   0
  14   0   0 2255.27   11.36   0
  15  -1   1   -2.73    6.40   0
  15   3 -10   14.18    6.55   0
  19   1  -4   16.33    5.36   0
  21   3 -13   56.00    7.04   0
  -9  -3  -7   53.17    4.95   0
  -9  -3  -6  147.87    5.50   0
  -9  -3  -5   21.37    5.07   0
  -9  -3  -4   44.15    6.14   0
  -8  -6   0    4.69    6.50   0
  -8  -2  -5   10.46    4.81   0
  -8  -2  -4  465.97    7.69   0
  -6  -2   0  200.97    6.10   0
  -4  -2   2 1694.01   15.20   0
  -4   0  -4  200.04    6.18   0
   2   2 -15   69.41    7.77   0
   2   2  -8   16.95   10.79   0
   6  -2   4  576.67    9.12   0
   6   2  -5    2.67    6.10   0
   8   0   1    6.78    6.00   0
  11  -1   2 1707.96   11.18   0
  11   3 -10  106.85    7.28   0
  13   1  -2  648.09    7.55   0
  13   3 -10  621.77    9.58   0
  16   0  -1   -0.67    5.12   0
  16   2  -6  755.76    9.00   0
  17  -1   0    4.33    5.27   0
  17   3 -11   28.41    6.95   0
  18   0  -2  214.69    6.05   0
  18   2  -7   14.36    6.30   0
  19  -1  -1   12.43    5.18   0
  19   3 -12   14.53    6.52   0
  20   0  -3  -11.83    5.08   0
  20   2  -8  204.14    7.04   0
  21  -1  -2   11.23    5.09   0
  22   0  -4  158.75    5.82   0
  22   2  -9   14.12    5.17   0
 -10  -4  -8   44.08    5.94   0
 -10  -4  -6   65.65    5.15   0
 -10  -4  -4   10.20    6.30   0
  -8  -2 -11   12.71    5.15   0
  -8  -2  -3   59.48    6.05   0
  -7  -5   2   67.42    6.82   0
  -7  -3   1  534.21    8.47   0
  -7  -1  -9    6.67    5.02   0
  -7  -1  -7   30.29    4.82   0
  -7  -1  -6   33.00    4.73   0
  -7  -1  -5   24.77    6.06   0
  -4  -4   4  368.15    9.71   0
  -4   0 -14  492.33    7.09   0
  -1   1 -16  351.89    8.19   0
   4  -6   5  252.16   14.16   0
   4   0   1    2.83    5.23   0
   6  -4   5   58.03    8.50   0
   6   0   1    4.51    6.01   0
   7  -5   5  140.01    8.28   0
  12   0   0    5.62    6.14   0
  12   2  -5    3.90    5.01   0
  13  -3   3   83.44    6.96   0
  14  -4   3  107.05    7.08   0
  15   1  -3    7.45    5.38   0
  17   1  -4  914.96    9.03   0
  19   1  -5   14.29    6.34   0
  21   1  -6  257.45    6.11   0
  -8  -6   1   66.25    6.65   0
  -8  -4   1   -0.16    4.66   0
  -8  -2  -2   11.37    5.99   0
  -7  -1 -11    1.84    4.81   0
  -7  -1  -4 1182.98    9.83   0
  -6  -6   3  313.49    8.87   0
  -6  -4   3  489.63    8.77   0
  -4  -6   4   48.03    7.88   0
  -4   0 -15    9.70    6.33   0
   2   2 -16    5.41    7.43   0
   8   2  -5  287.24    8.10   0
   9  -3   4   48.58    7.13   0
   9   3 -12    3.32    9.93   0
  10  -2   3   54.94    7.10   0
  10   2  -5   67.22    6.97   0
  11  -5   4   40.06    6.53   0
  11   1  -2  145.20    5.78   0
  11   3 -11   -0.06    8.44   0
  13  -1   1    9.35    6.27   0
  13   3 -11  199.00    8.82   0
  14   2  -6  445.60    7.76   0
  15  -3   2  173.17    7.35   0
  15   3 -11   20.62    7.09   0
  16  -2   1   -5.08    5.24   0
  17   3 -12  345.57    8.43   0
  18  -2   0  115.73    6.68   0
  19   3 -13  110.63    7.31   0
  22   0  -5    8.02    6.56   0
  22   2 -10  154.50    5.81   0
  -7  -1 -12  128.74    5.43   0
  -6  -2   1  115.93    6.73   0
  -5  -7   3  120.95    7.93   0
  -5  -5   4  149.05    8.13   0
  -4   0  -3    2.81    4.81   0
  -3  -3   4 1938.53   21.24   0
  -3  -1   1  409.23    9.32   0
  -3   1 -11    3.91    6.66   0
  -3   1 -10  269.01    7.65   0
  -3   1  -9   18.31    6.12   0
  -1   1 -17    5.78    6.52   0
   9  -1   2    0.81    5.30   0
  10  -4   4    7.36    6.39   0
  14   0  -1    4.23    5.40   0
  15  -1   0  111.51    6.84   0
  16   0  -2   26.48    6.50   0
  16   2  -7   74.55    6.39   0
  18   0  -3    6.09    6.14   0
  18   2  -8  216.08    7.15   0
  19  -1  -2  116.32    6.69   0
  19   3 -14  180.03    8.76   0
  20   0  -4   61.99    5.50   0
  20   2  -9   31.15    5.13   0
  21  -1  -3    0.99    5.36   0
  23   1  -8  199.06    6.04   0
 -11  -5  -3   70.52    6.35   0
 -10  -6  -1    5.88    6.22   0
 -10  -4  -1    4.11    6.25   0
  -9  -5   1   -0.26    6.56   0
  -8  -2  -1   50.61    6.23   0
  -7  -5   3   13.90    6.58   0
  -7  -1 -13   36.71    4.82   0
  -7  -1  -3    6.55    4.79   0
  -6   0 -10  164.62    6.78   0
  -6   0  -9    4.82    5.74   0
  -6   0  -8  542.49    7.85   0
  -6   0  -7   -1.50    5.81   0
  -3  -7   4    1.01    9.77   0
  -3   1 -12  355.66    7.78   0
  -3   1  -8  118.95    6.82   0
   2   2 -17   42.03    7.79   0
   4  -4   5  119.63    9.07   0
   5  -5   5  293.87   11.97   0
   9   1  -2  516.12    7.45   0
  10   0   0 1631.48   10.66   0
  12  -2   2  111.47    6.54   0
  12   2  -6  236.40    7.34   0
  13   1  -3    2.22    5.00   0
  15   3 -12  143.53    7.20   0
  17  -1  -1   48.30    5.47   0
  17   3 -13  247.93    7.83   0
  19   1  -6   73.13    6.63   0
  21   1  -7   11.15    5.12   0
 -11  -5  -2   40.91    6.23   0
 -11  -3  -7   67.11    6.43   0
 -10  -6   0   16.02    6.57   0
 -10  -2  -7    0.65    6.20   0
  -9  -3   0  375.96    7.33   0
  -8  -6   2  145.05    7.03   0
  -8  -4   2  248.20    6.60   0
  -7  -3   2  418.16    8.26   0
  -6   0 -12   73.05    6.84   0
  -6   0 -11   -6.13    4.86   0
  -6   0  -6    7.97    5.97   0
  -5  -1   0 5483.03   22.97   0
  -3   1 -14   54.17    7.43   0
  -3   1 -13   13.11    6.34   0
  -3   1  -7   20.54    6.09   0
  -2  -6   5   80.11   13.40   0
   2  -4   5   26.73   10.24   0
   5   1  -2  449.62    9.35   0
   7  -3   4  382.73    8.20   0
   8  -2   3   81.61    6.44   0
   9   3 -13  129.67   10.96   0
  11  -3   3   10.02    6.54   0
  11  -1   1    8.58    6.18   0
  12  -4   3   83.92    6.86   0
  13   3 -12   89.96    8.04   0
  15   1  -4   80.36    5.74   0
  17   1  -5   38.49    5.39   0
  19   3 -15   23.54    6.93   0
  20  -2  -2   12.05    6.22   0
  22   0  -6   73.87    6.68   0
  23   1  -9    9.93    6.20   0
 -10  -2  -9    5.73    4.92   0
  -9  -5   2   76.89    6.74   0
  -6   0 -13    1.79    6.28   0
  -6   0  -5    2.70    6.27   0
  -3  -5   5   29.38    9.86   0
  -2  -4   5  112.50   14.82   0
   8   0   0  616.59    8.67   0
   9  -5   4   78.71    8.17   0
  10   2  -6 1234.82   11.45   0
  11   1  -3   20.88    6.55   0
  12   0  -1    2.00    4.99   0
  13  -3   2   56.03    6.72   0
  14  -2   1    3.42    5.00   0
  14   2  -7   15.99    5.10   0
  15   3 -13  132.41    7.12   0
  16  -2   0  231.00    6.92   0
  16   2  -8   74.45    6.53   0
  17   3 -14  169.07    7.37   0
  18  -2  -1   13.53    5.09   0
  18   2  -9    3.33    4.90   0
  19   3 -16  259.80    9.00   0
  20   0  -5   -2.89    6.54   0
  21  -1  -4  176.30    7.13   0
  21   1  -8   10.40    6.60   0
  22   2 -12  155.00    6.94   0
 -11  -3  -3    2.97    5.26   0
 -10  -2  -4    0.74    5.22   0
  -9  -1  -7   33.49    6.15   0
  -9  -1  -6  465.87    7.70   0
  -8  -2   0   13.45    5.14   0
  -6  -6   4   72.72    7.80   0
  -6   0 -14    2.91    6.08   0
  -4   0  -2    0.30    4.97   0
  -3   1 -15    7.00    6.16   0
   0   2 -13   71.05    8.14   0
   0   2 -12  108.66    7.96   0
   0   2 -11  160.51    8.90   0
   3  -5   5  225.12   12.67   0
   8  -6   4   97.91    8.15   0
   8  -4   4  343.11    9.01   0
   8   2  -6   13.33    6.35   0
  11   3 -13    2.21    8.29   0
  13  -1   0  203.47    5.92   0
  13   3 -13  378.13    9.33   0
  14  -4   2   68.58    5.70   0
  14   0  -2  396.59    6.78   0
  15  -3   1    4.82    6.83   0
  15  -1  -1   25.35    6.14   0
  16  -4   1   -4.01    6.25   0
  16   0  -3    6.51    5.37   0
  17  -3   0    5.13    6.26   0
  17  -1  -2  430.19    8.04   0
  17   3 -15   40.98    7.73   0
  18   0  -4   39.82    5.31   0
  19  -1  -3    5.23    4.99   0
  19   1  -7   24.06    6.28   0
  20   2 -11   24.34    6.75   0
 -10  -2  -3   28.07    5.25   0
  -9  -1 -11    9.22    5.94   0
  -9  -1 -10   44.39    5.06   0
  -8  -6   3   60.81    6.64   0
  -8  -4   3  129.87    7.02   0
  -6  -4   4  633.30   10.51   0
  -6   0  -4  440.48    8.30   0
  -3   1 -16   25.74    6.41   0
   0   2 -14  288.57    9.12   0
   6  -2   3    8.59    6.02   0
  10  -2   2  533.91    8.17   0
  12   2  -7   96.44    6.62   0
  13   1  -4  782.67    8.22   0
  15   1  -5    1.40    5.16   0
  15   3 -14  509.87    9.07   0
  17   1  -6  163.29    5.91   0
  18   2 -10  422.49    7.90   0
  22   0  -7   -1.03    5.43   0
  22   2 -13    7.79    6.62   0
  23   1 -10  257.43    6.11   0
 -11  -5   1  206.05    7.41   0
 -11  -3  -1   25.28    6.07   0
  -9  -1  -4   60.26    4.93   0
  -7  -5   4   27.77    7.52   0
  -7  -1  -1   54.37    4.97   0
  -6  -2   2    5.96    4.94   0
  -5  -7   4   18.18    7.83   0
   0   2 -15    0.71    7.47   0
   5  -3   4   38.97    6.81   0
   6   0   0  133.53    6.37   0
   9  -3   3  227.39    7.75   0
   9  -1   1   58.37    5.69   0
  10   0  -1    1.97    4.73   0
  11  -5   3   65.20    6.81   0
  13   3 -14   13.45    7.54   0
  14   2  -8 1078.22   10.42   0
  15   3 -15    0.49    7.68   0
  16   2  -9   64.28    5.57   0
  17   3 -16   86.57    6.90   0
  20  -2  -3   56.16    5.34   0
  20   0  -6  886.83    8.92   0
  20   2 -12  311.77    7.89   0
  21  -1  -5   21.30    6.54   0
  21   1  -9   12.87    4.85   0
 -13  -5  -2   11.00    6.23   0
 -10  -6   2    4.93    6.44   0
 -10  -4   2  262.49    7.49   0
 -10  -2  -1    2.77    5.81   0
  -9  -5   3   15.14    6.27   0
  -9  -1  -3   88.66    6.31   0
  -8   0  -9    1.69    5.84   0
  -7  -3   3  140.91    6.77   0
  -5   1 -11   14.62    6.46   0
  -5   1 -10  382.51    8.24   0
  -4  -6   5  664.68   14.11   0
  -4  -2   3  225.02    8.79   0
  -3   1  -5   41.74    6.23   0
   0   2 -16  130.37    8.09   0
   3  -1   2  228.20    8.23   0
   9   3 -15   32.35   13.56   0
  10  -4   3  229.95    7.43   0
  10   2  -7  130.62    7.68   0
  12  -2   1   40.78    5.10   0
  13  -5   2   11.06    6.53   0
  16  -2  -1  144.60    6.48   0
  17   3 -17    7.52    7.69   0
  18  -2  -2  177.27    5.51   0
  18   0  -5   -0.49    6.37   0
  19  -1  -4    7.62    6.32   0
  19   1  -8  442.28    8.09   0
  23   1 -11   14.17    5.37   0
 -13  -3  -5    1.76    6.21   0
 -12  -4   0    6.16    4.84   0
 -12  -2  -6   23.42    5.85   0
 -11  -5   2    7.59    6.29   0
  -9  -3   2  536.24    7.46   0
  -8   0 -11    4.10    6.65   0
  -8   0 -10   58.97    5.33   0
  -8   0  -8   95.98    5.51   0
  -8   0  -7    4.07    5.99   0
  -6   0  -3    3.00    4.98   0
  -5  -5   5  358.48   10.43   0
  -5  -3   4  163.85    7.96   0
  -5   1 -12    7.14    6.51   0
  -5   1  -9   17.37    6.52   0
  -5   1  -8  485.69    8.22   0
   4   0   0 9999.99   35.87   0
   6  -4   4  356.86   10.39   0
   7  -5   4  147.87    8.36   0
  11  -3   2  417.94    8.43   0
  11  -1   0   73.68    5.46   0
  12  -4   2   91.35    7.08   0
  12   0  -2  376.21    6.66   0
  13   3 -15   98.30    9.20   0
  14   0  -3    9.96    5.28   0
  15   3 -16  218.65    8.86   0
  16   0  -4  356.59    6.78   0
  17  -3  -1    9.99    6.60   0
  17  -1  -3    0.91    6.50   0
  17   1  -7   -0.27    6.11   0
  18   2 -11   60.82    5.59   0
  19  -3  -2  197.72    5.97   0
  22   0  -8   71.04    5.45   0
 -12  -2  -5    5.52    4.94   0
 -10  -6   3  179.43    8.10   0
  -9  -1  -2    8.48    5.77   0
  -8  -6   4   36.00    7.71   0
  -8   0 -13    8.67    6.57   0
  -8   0 -12  200.74    5.91   0
  -8   0  -6 1067.06    8.71   0
  -5  -1   1  944.18   10.99   0
  -5   1 -14  214.91    7.52   0
  -4  -4   5  343.19   12.16   0
   0   2 -17   36.21    7.35   0
   1  -5   5  249.95   15.71   0
   1  -1   2 2651.30   29.37   0
   6  -6   4   19.34    9.37   0
   7   1  -3    4.21    4.98   0
   8  -2   2   12.30    6.33   0
   9   3 -17   45.38   14.80   0
  11   3 -15  162.03   11.35   0
  12   2  -8  192.50    7.32   0
  13  -3   1  157.60    5.76   0
  13  -1  -1   58.54    5.11   0
  13   1  -5  223.54    6.26   0
  14  -4   1   48.00    6.72   0
  14   2  -9  288.74    8.06   0
  15  -3   0  117.05    5.79   0
  15  -1  -2    3.52    5.11   0
  15   1  -6  711.50    7.84   0
  15   3 -17  103.40    9.26   0
  16  -4   0   21.50    5.25   0
  16   2 -10   29.26    5.41   0
  20   0  -7    5.78    6.02   0
  20   2 -13   37.49    5.59   0
  21  -1  -6  252.35    7.37   0
  21   1 -10  227.74    5.95   0
  23   1 -12   99.75    5.61   0
 -12  -2  -3   11.88    5.14   0
 -11  -3   1  227.01    5.82   0
 -11  -1  -9   -0.39    5.00   0
 -11  -1  -6    6.23    6.24   0
 -10  -4   3  428.37    8.53   0
 -10  -2   0  611.82    7.53   0
  -8  -4   4  949.73   10.44   0
  -8   0  -5   -0.24    4.80   0
  -5   1  -7   48.85    5.12   0
  -4   0  -1    3.32    5.15   0
   3  -3   4  658.11   12.70   0
   7  -1   1   62.45    5.63   0
   8   0  -1    1.03    4.85   0
  13   3 -16  367.60   11.08   0
  15   3 -18   12.55    8.44   0
  18   2 -12   46.74    6.81   0
  19   1  -9    6.06    5.15   0
  22   0  -9    4.56    6.13   0
 -14  -4  -2   69.22    5.33   0
 -13  -3  -1  141.94    6.96   0
 -12  -6   2  104.50    6.91   0
 -11  -5   3   72.38    6.56   0
  -9  -5   4   -1.00    6.25   0
  -9  -1  -1   54.25    5.84   0
  -8  -2   2 2222.96   13.98   0
  -8   0  -4  805.90    9.13   0
  -6  -6   5    6.38    8.49   0
  -6   0  -2 2796.07   15.02   0
  -5   1  -6  564.32    8.59   0
   7  -3   3   11.42    6.32   0
   9  -5   3   80.47    7.74   0
  10  -2   1    3.24    6.07   0
  13   3 -17   -1.97    9.87   0
  16  -2  -2  101.63    6.71   0
  16   2 -11   65.81    6.99   0
  17   1  -8  120.24    6.74   0
  18  -2  -3   48.30    5.47   0
  18   0  -6    2.12    5.20   0
  19  -3  -3   74.59    6.43   0
  19  -1  -5   10.06    5.39   0
  20   2 -14  393.70    7.19   0
  21   1 -11   10.17    4.86   0
  22  -2  -6   11.11    6.28   0
  23  -1  -8  201.66    6.15   0
  23   1 -13    1.72    6.42   0
 -14  -4  -1   42.67    4.75   0
 -10  -2   1   24.23    6.24   0
  -9  -3   3   76.05    5.17   0
  -7  -5   5   38.39    7.50   0
  -3   1  -4 1924.00   15.88   0
  -2   2 -14   12.62    7.43   0
  -2   2 -13   38.50    7.27   0
  -2   2 -12  623.78   10.37   0
  -2   2 -11    5.64    7.42   0
   5   1  -3  405.49    9.46   0
   6   2  -7   23.42    8.37   0
   8  -4   3  328.83    9.17   0
   9  -1   0 2995.12   15.27   0
   9   1  -4  101.64    5.81   0
  10   0  -2  338.68    6.44   0
  10   2  -8 1191.09   11.85   0
  12  -2   0  120.73    6.52   0
  12   0  -3    4.34    6.07   0
  14  -2  -1  127.06    6.71   0
  14   0  -4    2.86    6.20   0
  14   2 -10  579.22    9.16   0
  15   1  -7   14.44    5.88   0
  16   0  -5    5.73    5.60   0
  17  -1  -4  802.36    7.90   0
  18   2 -13    2.13    6.69   0
  20   0  -8  244.53    7.15   0
  20   2 -15   55.00    6.79   0
  21  -1  -7    6.92    6.47   0
 -13  -5   2   45.69    6.62   0
 -12  -2  -1   39.91    5.14   0
 -11  -1  -3   -0.61    5.02   0
 -10  -6   4   10.37    6.27   0
 -10   0 -10   60.64    6.50   0
 -10   0  -9    5.07    6.50   0
 -10   0  -8  264.28    7.03   0
  -8   0  -3   11.74    6.30   0
  -7  -3   4  696.79    9.71   0
  -7   1 -10  316.31    7.63   0
  -6  -4   5    6.57    7.30   0
  -6  -2   3  277.90    7.90   0
  -2   2 -15    3.05    7.32   0
   8  -6   3   38.70    8.47   0
   9  -3   2   89.09    7.23   0
  11  -1  -1  382.85    7.84   0
  11   1  -5   36.47    5.60   0
  11   3 -19    4.48   11.91   0
  11   3 -18   56.74   11.05   0
  12   2  -9  109.29    7.17   0
  13  -5   1  113.74    7.06   0
  13   1  -6   14.58    5.22   0
  15  -3  -1   26.36    6.49   0
  15  -1  -3    7.15    5.27   0
  16  -4  -1   78.86    6.63   0
  17  -3  -2  202.00    6.45   0
  19   1 -10  406.29    6.80   0
  20  -2  -5    1.01    5.13   0
  21   1 -12  316.65    7.31   0
  22   0 -10  132.78    5.49   0
  23  -1  -9    5.88    6.39   0
 -15  -3  -4    5.24    5.06   0
 -15  -3  -3   20.63    5.39   0
 -14  -4   1    4.54    6.14   0
 -14  -2  -5    9.37    4.88   0
 -14  -2  -4   28.78    6.13   0
 -12  -6   3    7.82    6.62   0
 -10  -4   4  415.31    8.36   0
 -10   0 -11    1.60    4.87   0
 -10   0  -7    4.45    4.79   0
 -10   0  -6  257.79    6.99   0
  -8  -6   5  200.05    8.81   0
  -7   1 -13   31.42    6.75   0
  -7   1 -12  131.02    6.90   0
  -7   1 -11    1.90    5.31   0
  -7   1  -9    8.95    6.26   0
  -7   1  -8  197.98    7.46   0
  -5   1  -5    9.93    6.47   0
  -2   2 -16   25.67    7.25   0
  -1   1  -3    5.94    6.75   0
   5  -5   4   17.24    8.33   0
   6   0  -1    3.67    6.31   0
  10  -4   2  215.03    7.50   0
  11  -3   1   32.98    6.55   0
  12  -4   1   99.59    7.03   0
  13  -3   0   67.70    6.54   0
  14  -4   0  110.38    7.16   0
  16   2 -12  690.30    9.75   0
  17   1  -9   23.76    6.17   0
  18  -2  -4  155.92    6.92   0
  18   0  -7   -1.75    5.26   0
  19  -1  -6   79.44    6.52   0
  20   2 -16  157.10    7.64   0
  22  -2  -7    1.26    6.13   0
 -15  -5   1   95.72    6.78   0
 -13  -5   3   30.14    6.54   0
 -13  -3   1    3.33    5.06   0
 -13  -1  -8    5.49    5.08   0
 -13  -1  -6  318.37    7.10   0
 -12  -4   3   11.82    5.19   0
 -11  -5   4   38.40    6.64   0
 -10   0  -5    8.02    5.96   0
  -9  -5   5  432.30    9.19   0
  -7   1  -7   33.77    6.76   0
  -6   0  -1    2.05    5.93   0
  -2   2  -9   31.01    7.51   0
   2  -2   3   53.31    7.54   0
   4  -4   4  301.79    9.41   0
   6  -2   2 1880.01   14.43   0
  14   2 -11  125.60    8.73   0
  16   0  -6 1393.62   10.41   0
  18   2 -14   30.34    7.13   0
  19  -3  -4   48.71    6.53   0
  19   1 -11   17.18    6.41   0
  20   0  -9    2.54    6.51   0
  21  -1  -8    5.56    6.37   0
 -16  -4  -1   -3.63    4.90   0
 -15  -3  -1   10.44    4.82   0
 -14  -2  -2   86.19    5.33   0
 -13  -1  -5    6.04    5.11   0
 -11  -3   3  167.06    5.51   0
 -11  -1  -1   -0.76    6.04   0
 -10   0  -4   38.20    5.80   0
  -8  -4   5   20.91    7.20   0
  -8  -2   3    0.09    6.48   0
  -8   0  -2   14.56    5.22   0
   7   1  -4 2211.61   15.49   0
   8   2  -8  753.07   11.35   0
  12   2 -10  381.67    9.61   0
  14   0  -5    4.51    6.10   0
  15   1  -8  311.52    6.38   0
  16  -2  -3   30.01    5.35   0
  17  -1  -5   36.93    5.53   0
  18  -4  -3   21.82    6.15   0
  20  -2  -6  400.94    7.56   0
  20   2 -17   58.27    7.40   0
  21   1 -13   12.31    5.40   0
  22   0 -11    8.97    5.29   0
  23  -1 -10  224.78    6.20   0
 -16  -4   0   23.79    6.29   0
 -15  -3   0  113.66    6.72   0
 -14  -2  -1    5.67    6.20   0
 -12  -6   4   21.79    7.09   0
 -10  -6   5  198.49    8.31   0
  -9  -3   4   61.60    5.27   0
  -7   1  -6   35.23    5.14   0
  -5  -1   2  406.44    9.00   0
  -5   1  -4   14.99    6.51   0
   4  -6   4   32.69    9.96   0
   5  -3   3   69.63    6.83   0
   7  -5   3   23.28    7.23   0
   8   0  -2 1475.73   11.38   0
  10   0  -3    2.48    5.85   0
  10   2  -9  827.54   10.52   0
  12  -2  -1   73.79    6.31   0
  12   0  -4  972.88    9.47   0
  13   1  -7    6.36    5.13   0
  14  -2  -2  504.97    7.05   0
  15  -5  -1   90.68    6.89   0
  15  -1  -4   91.14    6.77   0
  16   2 -13    4.71    6.86   0
  17  -3  -3   22.74    5.15   0
  17   1 -10  797.95    9.05   0
  18   0  -8  756.95    7.86   0
  18   2 -15   57.22    7.07   0
  22  -2  -8    5.19    6.37   0
 -13  -5   4   70.69    6.86   0
 -13  -1  -3   11.52    5.09   0
 -12  -4   4  375.94    8.09   0
 -12   0  -9    3.58    5.93   0
 -12   0  -8    1.95    5.96   0
 -10   0  -3    9.53    5.88   0
  -4   0   0 8690.73   33.63   0
  -4   2 -14  243.60    8.56   0
  -4   2 -13    0.67    6.37   0
  -4   2 -12  272.37    7.71   0
  -4   2 -11   53.94    7.57   0
   1  -3   4 1177.26   19.63   0
   7  -1   0  181.48    6.38   0
   9   1  -5  281.65    6.95   0
  10  -2   0  631.71    8.04   0
  11   1  -6 1878.56   12.42   0
  13  -5   0   66.73    6.88   0
  13  -1  -3    2.63    6.22   0
  15  -3  -2  131.34    6.71   0
  16  -4  -2   18.07    5.22   0
  18  -2  -5  132.93    7.06   0
  19  -1  -7    6.84    5.05   0
  19   1 -12   14.16    6.40   0
  20   0 -10    1.96    4.98   0
  21  -1  -9    3.07    6.47   0
  22   0 -12  275.02    6.27   0
  23  -1 -11   15.34    6.06   0
 -14  -2   0  539.52    7.12   0
 -12   0  -7    0.26    4.70   0
 -12   0  -6  104.80    6.30   0
 -11  -5   5    0.19    6.51   0
 -11  -1   0   71.93    5.29   0
 -10  -4   5  216.40    7.67   0
  -9   1 -12   21.61    6.81   0
  -9   1 -11   11.40    6.23   0
  -9   1 -10   43.33    6.64   0
  -9   1  -9  113.37    6.68   0
  -9   1  -8   29.51    6.59   0
  -8   0  -1    2.83    6.02   0
  -7   1  -5   30.15    5.13   0
  -4   2 -10   20.66    7.75   0
   0   2  -7    3.77    8.95   0
   6  -4   3  340.92    9.46   0
   7  -3   2  377.33    8.31   0
   9  -5   2   95.17    6.79   0
   9  -1  -1  570.65    7.99   0
  11  -5   1   35.20    6.41   0
  13  -3  -1    2.12    6.28   0
  14   2 -12    8.49    7.09   0
  15   1  -9    8.35    5.96   0
  16   0  -7    2.56    5.23   0
  16   2 -14  411.05    8.35   0
  17  -1  -6  150.66    6.91   0
  18   2 -16  383.94    8.25   0
  19  -3  -5    3.49    5.41   0
  20  -2  -7    7.77    6.26   0
 -17  -3  -1   78.60    6.60   0
 -16  -4   2   18.34    6.17   0
 -16  -2  -3    8.96    5.37   0
 -15  -1  -6    3.45    5.01   0
 -15  -1  -5   20.90    6.26   0
 -13  -3   3    3.82    5.01   0
 -13  -1  -1    7.33    6.49   0
 -12  -6   5   42.30    8.12   0
 -12   0  -5    4.81    5.07   0
 -11  -3   4  379.21    6.72   0
 -10  -2   3  888.75    8.98   0
 -10   0  -2  404.30    7.66   0
  -9   1  -7   35.11    6.49   0
  -7  -1   2 1674.07   12.44   0
   8  -4   2   65.88    8.15   0
   9  -3   1  144.72    6.96   0
  10  -4   1   10.48    7.52   0
  11  -3   0  223.41    7.63   0
  12  -4   0   14.32    6.54   0
  12   2 -11   29.68    6.79   0
  16  -2  -4  159.01    5.81   0
  17   1 -11    5.84    6.42   0
  18  -4  -4   44.31    6.37   0
  18   0  -9   10.68    6.50   0
  18   2 -17    2.50    6.64   0
  19   1 -13   11.31    6.64   0
  22  -2  -9   14.70    4.94   0
  22   0 -13   -5.69    6.62   0
 -17  -3   0   -0.47    6.11   0
 -16  -2  -1    1.53    5.88   0
 -15  -1  -4   20.27    5.10   0
 -14  -4   4   42.54    6.60   0
 -12   0  -4  303.61    6.34   0
  -9   1  -6  487.85    8.38   0
  -8  -6   6   22.74    8.80   0
  -7  -5   6  199.19    9.45   0
  -7  -3   5  205.76    8.25   0
  -7   1  -4 1271.42   11.42   0
  -6  -6   6   37.71   10.05   0
  -6   0   0  129.00    6.34   0
  -5  -5   6   59.14   10.04   0
  -5  -3   5   62.62    8.56   0
  -5   1  -3    8.68    6.24   0
   4   0  -1    0.98    5.38   0
   6  -6   3  209.35    9.47   0
  13   1  -8  656.39    8.80   0
  14  -2  -3  295.58    7.20   0
  14   0  -6  376.98    6.65   0
  14   2 -13    9.67    7.90   0
  15  -1  -5   -3.61    6.24   0
  16   2 -15  177.39    8.67   0
  17  -3  -4  492.36    7.05   0
  19  -1  -8  425.20    6.60   0
  20   0 -11    0.24    5.21   0
  21  -1 -10  216.78    7.03   0
 -16  -4   3   51.62    6.39   0
 -15  -5   4   40.51    5.41   0
 -13  -5   5  155.13    7.32   0
 -12  -4   5   15.78    6.64   0
 -12   0  -3   -4.01    5.97   0
 -11  -1   1  326.45    6.42   0
  -9  -5   6   19.20    7.09   0
  -6  -2   4  641.16   10.48   0
   8  -6   2    5.64    7.40   0
  10  -6   1    4.78    6.41   0
  10   2 -10   60.73    6.98   0
  12   0  -5    2.81    6.30   0
  15  -5  -2   68.65    6.88   0
  16  -4  -3   54.20    6.93   0
  18  -2  -6   71.03    5.74   0
  18   2 -18  354.65    8.45   0
  21   1 -16   18.77    5.41   0
 -17  -3   1   12.25    4.93   0
 -15  -1  -2  300.49    6.53   0
 -14   0  -7   15.48    6.02   0
 -14   0  -6  306.13    6.98   0
 -13  -3   4  679.64    7.77   0
 -12  -2   3   62.64    5.17   0
 -11   1 -10   91.56    6.70   0
 -11   1  -9    3.73    6.27   0
 -10  -6   6   30.04    7.53   0
 -10   0  -1    2.54    5.05   0
  -9   1  -5   11.67    4.99   0
  -8   0   0  494.36    8.22   0
  -6   2 -13   16.59    6.56   0
  -6   2 -12   82.28    6.84   0
   3  -5   4  318.95   11.17   0
   3  -1   1   23.62    6.42   0
   5   1  -4   13.39    6.21   0
  10   0  -4   73.29    6.22   0
  11   1  -7  188.63    6.46   0
  12  -2  -2  913.00    8.50   0
  13  -1  -4  779.87    8.04   0
  15  -3  -3  287.21    6.21   0
  15   1 -10   29.60    5.08   0
  16   0  -8  229.02    6.24   0
  17  -1  -7    1.27    5.37   0
  17   1 -12  688.16    9.17   0
  18   0 -10  256.53    7.49   0
  20   0 -12  533.90    8.32   0
  21  -3  -8    4.50    5.06   0
  21   1 -17    3.09    6.33   0
  22   0 -14   31.19    5.38   0
 -18  -2  -2    8.96    6.02   0
 -17  -3   2  192.00    6.82   0
 -16  -2   1  114.97    6.78   0
 -15  -1  -1    1.92    6.03   0
 -14   0  -5    4.67    5.92   0
 -12   0  -2   61.91    5.31   0
 -11  -5   6  290.64    7.46   0
 -11   1  -8  397.24    8.04   0
 -11   1  -7   -2.83    6.21   0
  -8  -4   6   13.99    7.15   0
  -7   1  -3   11.61    6.50   0
  -6   2 -10   73.00    6.57   0
   6  -2   1  139.49    7.25   0
   6   0  -2   28.73    5.50   0
   7   1  -5   40.41    6.25   0
   8   0  -3    1.31    5.02   0
   9   1  -6  484.97    8.26   0
  10  -2  -1   24.85    6.37   0
  12   2 -12  922.50   10.69   0
  13  -5  -1   29.50    6.42   0
  13  -3  -2  389.98    7.50   0
  14  -4  -2  238.92    7.48   0
  14   2 -14  494.22    8.78   0
  16  -2  -5    5.40    5.04   0
  19  -1  -9   10.02    5.13   0
  21  -1 -11    8.18    5.30   0
 -18  -2  -1   18.52    6.33   0
 -16  -4   4   85.99    5.80   0
 -15  -5   5  108.47    5.66   0
 -14  -4   5  237.77    6.32   0
 -14   0  -4   50.21    5.14   0
 -13  -1   1   57.65    5.17   0
 -12  -6   6   43.06    6.65   0
 -11  -1   2  143.55    5.57   0
 -11   1  -6   12.22    6.26   0
 -10  -4   6   59.20    6.94   0
 -10  -2   4   95.12    5.78   0
  -9   1  -4   59.16    5.23   0
  -6  -4   6  531.23   11.90   0
  -6   2  -9   30.76    6.60   0
  -4   2  -7   12.41    7.63   0
   2  -4   4  584.05   13.15   0
   8  -2   0   17.45    5.39   0
  11  -5   0   52.10    6.75   0
  11  -1  -3   17.61    5.23   0
  13   1  -9   33.62    6.36   0
  14   0  -7   -1.06    5.16   0
  15  -1  -6  736.38    8.62   0
  16   2 -17   90.68    7.80   0
  18  -2  -7   -2.13    6.22   0
  19   1 -15   22.42    6.91   0
  22  -2 -11    3.15    6.39   0
  22   0 -15    2.45    4.99   0
 -18  -4   3   16.67    4.94   0
 -17  -3   3   29.38    5.98   0
 -17  -1  -3    5.74    4.69   0
 -16  -2   2   92.42    6.45   0
 -15  -3   4  198.76    5.76   0
 -15  -1   0  100.58    5.58   0
 -14   0  -3    5.11    6.43   0
 -13  -5   6   -0.41    6.42   0
 -12   0  -1   11.48    5.95   0
 -10   0   0 1776.30   11.21   0
  -6   2  -8  572.19    9.37   0
   3  -3   3   65.31    7.71   0
   5  -5   3  104.64    7.80   0
   7  -5   2   17.38    7.09   0
   7  -1  -1 1090.63   10.98   0
   9  -5   1  154.67    7.18   0
   9  -1  -2  527.30    7.72   0
  11  -3  -1  264.33    7.51   0
  12  -4  -1  111.61    5.79   0
  15   1 -11   10.80    6.35   0
  16  -4  -4   83.63    6.90   0
  16   0  -9    4.21    5.23   0
  17   1 -13    7.07    5.12   0
  18   0 -11    2.36    6.49   0
  19  -3  -7   40.33    5.08   0
  20   0 -13    3.34    4.95   0
  22   0 -16   14.70    6.46   0
 -17  -1  -2   38.78    5.21   0
 -14   0  -2   37.11    6.36   0
 -12  -2   4  728.90    8.04   0
  -9   1  -3   86.08    6.53   0
  -8   2 -12  205.93    7.48   0
  -8   2 -11   11.21    6.80   0
  -7  -1   3    2.91    6.03   0
  -5   1  -2  291.06    7.93   0
  -3   1  -2  216.82    9.00   0
  10  -4   0  195.38    7.59   0
  11   1  -8  208.20    7.57   0
  12   0  -6  669.96    8.07   0
  12   2 -13   51.09    7.89   0
  14   2 -15    5.05    6.70   0
  15  -5  -3   87.96    5.48   0
  16   2 -18  119.48    6.97   0
  17  -1  -8   96.63    5.65   0
  19  -1 -10  412.66    6.53   0
  19   1 -16  307.95    7.74   0
 -19  -3   2  190.69    5.86   0
 -18  -4   4   44.25    5.23   0
 -18  -2   1   12.35    5.19   0
 -17  -1  -1    5.24    5.13   0
 -16   0  -5   12.09    6.14   0
 -15  -1   1   18.19    5.31   0
 -14  -4   6   -2.63    6.22   0
 -13  -1   2  639.26    7.58   0
 -13   1  -8    0.76    6.30   0
 -13   1  -7   27.84    6.67   0
 -11   1  -4  668.43    8.43   0
  -9  -1   3   67.91    5.52   0
  -8   0   1    4.84    5.94   0
  -8   2 -10  164.83    7.31   0
  -8   2  -9  105.24    7.04   0
  -7   1  -2 1385.46   12.18   0
  -6   0   1   -0.41    5.21   0
  -6   2  -7    6.28    6.72   0
   4  -4   3  889.28   12.18   0
   5  -3   2  530.48    9.20   0
   7  -3   1  524.91    9.17   0
   8  -4   1  213.39    7.77   0
  10  -6   0   19.80    7.60   0
  13  -1  -5  195.22    5.96   0
  16  -2  -6  648.02    7.34   0
  16   2 -19    0.42    7.28   0
  17  -3  -6    5.93    6.46   0
  18  -4  -6    6.15    5.00   0
  20  -2 -10    7.23    6.28   0
  20   0 -14  190.93    5.97   0
 -17  -1   0    8.51    6.18   0
 -16  -2   3   25.01    5.30   0
 -16   0  -4  114.26    5.32   0
 -15  -3   5   10.56    6.18   0
 -14  -2   4    7.64    4.97   0
 -14   0  -1   -4.67    6.12   0
 -13   1  -6  322.58    7.89   0
 -12   0   0    2.13    4.97   0
 -11  -1   3   18.67    6.25   0
  -8   2  -8  351.29    8.02   0
  -5  -1   3  414.34    9.33   0
  -4   2  -6  844.01   11.56   0
   2  -6   4   58.53   10.04   0
   6  -4   2  346.85    8.18   0
  10   0  -5    0.99    5.90   0
  13  -5  -2   40.17    6.87   0
  13  -3  -3   -0.52    5.98   0
  13   1 -10  967.73    9.71   0
  14  -4  -3   60.97    5.32   0
  14   0  -8 1746.92   10.74   0
  14   2 -16  493.33    8.91   0
  15  -1  -7   13.99    6.29   0
  15   1 -12  516.71    8.45   0
  16   0 -10  276.38    7.27   0
  18   0 -12  184.89    6.15   0
  19   1 -17   37.93    5.65   0
  21  -3 -10   19.48    5.20   0
 -18  -4   5  112.99    6.62   0
 -18  -2   2  179.13    5.76   0
 -16   0  -3    0.79    5.08   0
 -15  -1   2    1.20    6.38   0
 -13   1  -5   11.47    6.09   0
 -12  -6   7  123.34    8.05   0
 -11  -5   7  132.28    8.07   0
 -11  -3   6 1001.34   10.56   0
 -10  -6   7   10.53    7.83   0
 -10   0   1   -0.74    4.84   0
  -9  -5   7  140.36    9.44   0
  -9  -3   6  322.09    8.13   0
  -9   1  -2   -0.30    6.40   0
  -4   0   1   -0.48    5.42   0
   1   3 -16   26.61   11.72   0
   8  -6   1  250.51    7.79   0
   9   1  -7    1.82    5.48   0
  10  -2  -2  528.61    8.50   0
  11  -1  -4  890.20    8.41   0
  12   2 -14  442.50    9.95   0
  16  -4  -5    2.57    6.43   0
  17  -1  -9   22.48    5.29   0
  17   1 -15  122.86    7.14   0
  19  -1 -11   13.39    5.29   0
  19   1 -18  124.70    7.25   0
  20   0 -15    0.06    4.64   0
 -19  -1  -1    5.18    6.41   0
 -17  -3   5    2.83    5.99   0
 -16  -4   6  208.88    6.40   0
 -16   0  -2  276.18    6.29   0
 -14   0   0 1826.65   11.39   0
 -13  -5   7  311.78    7.84   0
 -13  -1   3    4.63    4.96   0
 -13   1  -4  242.78    6.98   0
 -10  -2   5   64.85    5.66   0
 -10   2 -10   53.08    6.84   0
  -8  -6   7  236.08   12.05   0
  -8   2  -7    5.52    6.81   0
  -6   2  -6    2.43    6.55   0
   4  -6   3   69.75    8.96   0
   6  -6   2  198.23    8.82   0
   8   0  -4 1185.26   11.39   0
  11  -5  -1  210.43    7.55   0
  12  -4  -2  172.07    7.41   0
  14  -2  -5  122.73    5.66   0
  15  -5  -4   44.23    6.43   0
  15  -3  -5   10.39    6.33   0
  18   0 -13    2.67    6.14   0
  19   1 -19   20.21    7.11   0
  21  -1 -14  113.82    5.36   0
 -19  -3   4   42.06    5.22   0
 -18  -2   3   45.23    5.04   0
 -16   0  -1   -1.30    6.58   0
 -15  -5   7   12.96    6.46   0
 -15  -3   6  257.15    7.26   0
 -12   0   1    4.34    5.03   0
 -11   1  -2 1572.40   10.96   0
 -10  -4   7   11.79    7.48   0
 -10   2  -9    6.04    6.65   0
   7   1  -6 1546.19   13.97   0
   8  -2  -1   99.89    7.05   0
   9  -1  -3   72.27    6.24   0
  11  -3  -2   16.86    4.90   0
  11   1  -9    9.59    6.53   0
  12   0  -7    0.40    5.10   0
  13  -1  -6   14.77    6.10   0
  15   1 -13   37.66    6.83   0
  16   0 -11    8.11    6.07   0
  17  -3  -7  131.10    5.78   0
  17   1 -16  302.83    8.09   0
  18  -2  -9   -0.39    4.86   0
  19  -1 -12   12.51    6.51   0
  20   0 -16  517.00    7.48   0
  22  -2 -14  103.88    6.80   0
 -20  -2   2    4.20    5.03   0
 -18  -4   6    0.81    5.20   0
 -18   0  -3    5.28    5.99   0
 -15   1  -5   20.46    6.23   0
 -14  -4   7   20.15    6.51   0
 -14  -2   5  116.94    5.31   0
 -13   1  -3    8.05    5.03   0
 -10   2  -8  336.53    7.03   0
  -8   2  -6  520.04    8.91   0
  -7   1  -1   58.30    6.71   0
  -1   3 -15  100.16   10.36   0
   6   0  -3   -1.93    6.23   0
   9  -5   0  210.11    7.28   0
  10  -4  -1  135.82    7.34   0
  12  -2  -4  692.97    8.65   0
  14  -4  -4   44.31    6.46   0
  14   0  -9    7.18    4.89   0
  15  -1  -8  315.60    6.56   0
  17  -1 -10  793.83    7.95   0
  21  -1 -15   83.72    5.30   0
 -19  -3   5    1.18    5.02   0
 -19  -1   1    9.74    5.32   0
 -18   0  -2   15.08    5.05   0
 -16  -2   5    8.24    6.01   0
 -16   0   0   67.03    5.87   0
 -15   1  -4   30.57    6.36   0
 -14   0   1   -0.00    5.28   0
 -13   1  -2  100.46    6.46   0
 -11  -1   4  858.55    8.79   0
 -10   0   2  366.78    7.38   0
 -10   2  -7   -1.27    5.19   0
  -9  -1   4  115.71    6.79   0
  -9   1  -1   53.12    5.71   0
  -8   0   2 1581.27   12.36   0
  -6  -2   5    2.17    6.94   0
  -6   2  -5  161.87    7.42   0
  -5   1  -1  534.46    9.53   0
   6  -2   0  203.76    7.49   0
   9  -3  -1   25.48    6.03   0
  10  -6  -1  124.69    8.03   0
  13  -3  -4  667.04    8.40   0
  14   2 -19   34.64    6.54   0
  17   1 -17    8.06    6.83   0
  18  -4  -8   54.44    6.49   0
  18   0 -14  515.53    7.14   0
  20  -2 -12  274.85    6.07   0
  20   0 -17    1.29    5.18   0
 -18   0  -1    5.78    6.13   0
 -17  -1   3   -0.15    5.18   0
 -15   1  -3    1.17    5.96   0
 -13  -1   4  753.51    8.00   0
 -12   0   2  353.92    6.48   0
 -11   1  -1    4.65    5.05   0
 -10   2  -6  168.53    7.59   0
  -8   2  -5   10.39    6.68   0
  -1   1  -2 2466.20   29.01   0
   7  -5   1  328.27    8.26   0
   7  -1  -2 1703.69   12.64   0
  10   0  -6 1438.91   11.23   0
  11  -1  -5   26.85    5.92   0
  14  -2  -6  389.69    6.70   0
  15  -3  -6  247.49    7.17   0
  16   0 -12  897.51    9.20   0
  19  -1 -13    5.08    5.29   0
  20   0 -18   10.20    6.42   0
 -20  -2   4   21.38    6.27   0
 -19  -3   6   14.92    6.32   0
 -18  -4   7  104.32    6.73   0
 -18  -2   5  141.12    7.12   0
 -16   0   1   -2.17    5.14   0
 -14   0   2  453.93    7.77   0
 -13  -3   7  200.17    7.57   0
 -12   2  -8   27.78    6.93   0
 -12   2  -7    9.55    6.78   0
  -7  -1   4 2230.54   15.54   0
   4  -2   1    6.68    6.28   0
   4   0  -2  219.01    7.65   0
   7  -3   0   72.22    6.54   0
   8  -4   0  143.10    7.29   0
   9   1  -8 1612.40   12.84   0
  10  -2  -3  955.08    9.90   0
  11  -5  -2    3.74    6.66   0
  11   1 -10  174.96    7.17   0
  12  -4  -3   14.70    6.20   0
  12   0  -8   25.73    6.53   0
  14   0 -10  847.96    8.99   0
  17  -1 -11    0.57    5.19   0
  18   0 -15   13.07    6.24   0
  20  -2 -13   37.38    6.45   0
 -18   0   0  331.24    6.52   0
 -15  -3   7    9.44    5.23   0
 -15   1  -2  290.49    6.14   0
 -13   1  -1    0.25    5.09   0
 -10   2  -5   70.63    5.92   0
  -6   0   2   27.87    5.52   0
  13  -1  -7    2.90    5.05   0
  19  -1 -14  444.56    6.67   0
  21  -1 -17    2.15    5.08   0
;
_shelx_hkl_checksum     37564
_shelx_res_file
;
    ri22.res created by SHELXL-2014/7
TITL ri22 in C 2/c
CELL  0.71073   19.464    5.9444  17.2225  90.000 121.557  90.000
ZERR        4    0.002    0.0007   0.0019   0.000   0.007   0.000
LATT   7
SYMM             - X ,              Y ,    0.50000 - Z
SFAC  C  H Br  N  O
UNIT    72   72   8   8   8
TEMP  -100
REM colourless block
SIZE.27 .26 .26
L.S. 10
FMAP 2
PLAN 20
ACTA 50
BOND $H
CONF
WGHT    0.099000
EXTI    0.003672
FVAR       0.22877
BR1   3    0.604063   -0.028446    0.933531    11.00000    0.02611    0.02288 =
         0.02553    0.00527    0.01810    0.00128
O1    5    0.679622    0.636858    0.723101    11.00000    0.01610    0.01600 =
         0.01661   -0.00184    0.00578   -0.00427
N1    4    0.607224    0.416614    0.584183    11.00000    0.00775    0.01347 =
         0.01485    0.00027    0.00387    0.00053
C1    1    0.532282    0.547296    0.546690    11.00000    0.00961    0.01323 =
         0.01441   -0.00090    0.00287    0.00370
AFIX  23
H1A   2    0.543022    0.706743    0.540058    11.00000   -1.20000
H1B   2    0.512404    0.540589    0.589085    11.00000   -1.20000
AFIX   0
C2    1    0.678336    0.549360    0.643423    11.00000    0.01160    0.01630 =
         0.01871   -0.00345    0.00805   -0.00506
AFIX  23
H2A   2    0.681078    0.676998    0.608214    11.00000   -1.20000
H2B   2    0.726817    0.455172    0.663875    11.00000   -1.20000
AFIX   0
C3    1    0.661962    0.478763    0.768141    11.00000    0.01139    0.01351 =
         0.01433    0.00213    0.00466    0.00001
C4    1    0.625880    0.272053    0.728756    11.00000    0.00935    0.01505 =
         0.01381    0.00164    0.00303    0.00225
C5    1    0.609081    0.215779    0.634293    11.00000    0.01052    0.01175 =
         0.01558   -0.00205    0.00389    0.00094
AFIX  23
H5A   2    0.651343    0.112293    0.640000    11.00000   -1.20000
H5B   2    0.556601    0.137199    0.599450    11.00000   -1.20000
AFIX   0
C6    1    0.608281    0.121824    0.778103    11.00000    0.00979    0.01479 =
         0.01803    0.00220    0.00618    0.00151
AFIX  43
H6    2    0.584089   -0.019326    0.752551    11.00000   -1.20000
AFIX   0
C7    1    0.626497    0.180428    0.865454    11.00000    0.01991    0.01447 =
         0.01960    0.00571    0.01366    0.00322
C8    1    0.661901    0.387050    0.904399    11.00000    0.02796    0.02338 =
         0.01687   -0.00362    0.01256   -0.00132
AFIX  43
H8    2    0.674140    0.424805    0.963925    11.00000   -1.20000
AFIX   0
C9    1    0.678738    0.534793    0.855245    11.00000    0.02272    0.01482 =
         0.01940   -0.00203    0.01053   -0.00031
AFIX  43
H9    2    0.702064    0.676776    0.880724    11.00000   -1.20000
AFIX   0
HKLF 4
REM  ri22 in C 2/c
REM R1 =  0.0563 for    1391 Fo > 4sig(Fo)  and  0.0626 for all    1583 data
REM    110 parameters refined using      0 restraints
END
WGHT      0.0989      0.0000
REM Highest difference peak  1.398,  deepest hole -1.920,  1-sigma level  0.206
Q1    1   0.5888 -0.1397  0.8884  11.00000  0.05    1.40
Q2    1   0.6072 -0.1584  0.9735  11.00000  0.05    1.14
Q3    1   0.6011  0.0925  0.8938  11.00000  0.05    1.13
Q4    1   0.6442  0.0298  0.9970  11.00000  0.05    1.05
Q5    1   0.6142  0.0893  0.9762  11.00000  0.05    1.02
Q6    1   0.5698  0.0268  0.8750  11.00000  0.05    0.98
Q7    1   0.5511  0.1668  0.9176  11.00000  0.05    0.63
Q8    1   0.5530 -0.2108  0.9145  11.00000  0.05    0.60
Q9    1   0.6611  0.4454  0.8650  11.00000  0.05    0.58
Q10   1   0.6468  0.5370  0.8035  11.00000  0.05    0.57
Q11   1   0.6134  0.2334  0.8122  11.00000  0.05    0.55
Q12   1   0.6333  0.3258  0.8843  11.00000  0.05    0.53
Q13   1   0.5785 -0.0313  1.0043  11.00000  0.05    0.52
Q14   1   0.6475  0.3568  0.7376  11.00000  0.05    0.51
Q15   1   0.6412  0.8798  0.5497  11.00000  0.05    0.51
Q16   1   0.6280  0.1452  0.8279  11.00000  0.05    0.49
Q17   1   0.6275  0.1863  0.7647  11.00000  0.05    0.48
Q18   1   0.5430  0.4921  0.7981  11.00000  0.05    0.48
Q19   1   0.4883 -0.0192  0.5239  11.00000  0.05    0.48
Q20   1   0.6303 -0.0325  0.8727  11.00000  0.05    0.48
;
_shelx_res_checksum     12869
