# Supplementary material for: Crystal structure of 1,2-bis­(6-bromo-3,4-dihydro-2H-benz[e][1,3]oxazin-3-yl)ethane: a bromine-containing bis-benzoxazine
Source: Acta Crystallogr E Crystallogr Commun. 2016 Oct 25;72(Pt 11):1645–7. doi: 10.1107/S2056989016016509 (PMC5095852; doi:10.1107/S2056989016016509)
Supplement: Supplementary file 2 [file e-72-01645-Isup2.hkl]

data_I                                                                          
_shelx_title ' ri22 in C 2/c'                                                   
_shelx_refln_list_code          4                                               
_shelx_F_calc_maximum      436.95                                               
_exptl_crystal_F_000       904.00                                               
_reflns_d_resolution_high  0.8235                                               
                                                                                
loop_                                                                           
 _space_group_symop_operation_xyz                                               
 'x, y, z'                                                                      
 '-x, y, -z+1/2'                                                                
 'x+1/2, y+1/2, z'                                                              
 '-x+1/2, y+1/2, -z+1/2'                                                        
 '-x, -y, -z'                                                                   
 'x, -y, z-1/2'                                                                 
 '-x+1/2, -y+1/2, -z'                                                           
 'x+1/2, -y+1/2, z-1/2'                                                         
                                                                                
_cell_length_a    19.4640                                                       
_cell_length_b     5.9444                                                       
_cell_length_c    17.2225                                                       
_cell_angle_alpha  90.000                                                       
_cell_angle_beta  121.557                                                       
_cell_angle_gamma  90.000                                                       
                                                                                
_shelx_F_squared_multiplier     1.000                                           
                                                                                
loop_                                                                           
 _refln_index_h                                                                 
 _refln_index_k                                                                 
 _refln_index_l                                                                 
 _refln_F_squared_calc                                                          
 _refln_F_squared_meas                                                          
 _refln_F_squared_sigma                                                         
 _refln_observed_status                                                         
   4   0   0     190927.39     280941.28     19671.73 o                         
   6   0   0       1581.38       2518.98        86.21 o                         
   8   0   0       7894.93      10843.95      1185.63 o                         
  10   0   0      33867.30      34238.31      1455.50 o                         
  12   0   0         12.04         70.53        73.82 o                         
  14   0   0      41292.57      41271.64      4285.28 o                         
  16   0   0       1288.14       1331.92        77.45 o                         
  18   0   0       8337.83       7087.53       749.21 o                         
  20   0   0        637.76        718.09        98.65 o                         
   1   1   0       5949.31       4876.77       266.01 o                         
   3   1   0       2160.60       2765.21        91.36 o                         
   5   1   0     114177.13     126734.71      6388.19 o                         
   7   1   0       2535.92       3424.37        89.68 o                         
   9   1   0      50186.27      61884.68       211.36 o                         
  11   1   0       1531.24       1393.80        72.75 o                         
  13   1   0       3487.52       3921.30        87.30 o                         
  15   1   0       2153.06       2015.16       104.66 o                         
  17   1   0         29.03         85.72        60.63 o                         
  19   1   0       5578.59       4986.88       190.29 o                         
   0   2   0      68783.77      49675.82      8540.91 o                         
   2   2   0       1106.32       1049.16        61.57 o                         
   4   2   0      15518.69      14242.35       215.47 o                         
   6   2   0       3948.73       3890.52        91.06 o                         
   8   2   0        285.72        266.41        60.98 o                         
  10   2   0      13484.04      12090.93       193.55 o                         
  12   2   0       1908.67       2326.39        83.08 o                         
  14   2   0      13538.39      11306.92       816.29 o                         
  16   2   0       4454.30       4454.06        87.57 o                         
  18   2   0       2262.79       2180.36        82.51 o                         
   1   3   0       5746.74       4287.68       529.30 o                         
   3   3   0       1867.01       1504.48       149.44 o                         
   5   3   0      13999.19      12719.25       523.82 o                         
   7   3   0       1207.97       1321.24        71.04 o                         
   9   3   0       8012.41       7154.79        93.64 o                         
  11   3   0       4119.04       4174.33       105.98 o                         
  13   3   0       1267.71       1285.63        90.38 o                         
  15   3   0       2324.81       2214.75        66.83 o                         
  17   3   0          4.40         59.48        67.40 o                         
   0   4   0      10457.18       9856.77      2578.40 o                         
   2   4   0       1402.48       1252.19       155.98 o                         
   4   4   0       6482.34       5672.95        95.13 o                         
   6   4   0       4289.83       4000.01        85.93 o                         
   8   4   0       2864.26       2752.55        94.11 o                         
  10   4   0       4024.00       3922.00       153.24 o                         
  12   4   0         91.79        184.04        77.97 o                         
  14   4   0       2278.72       2251.30       123.32 o                         
  16   4   0        501.46        457.62        55.10 o                         
   1   5   0       4750.25       4332.33       710.65 o                         
   3   5   0       1430.44       1219.15       165.36 o                         
   5   5   0       6942.53       6437.54       107.74 o                         
   7   5   0         42.87         12.03        83.57 o                         
   9   5   0       4348.17       4068.04        97.68 o                         
  11   5   0       1148.25       1035.22        91.70 o                         
  13   5   0       1365.41       1361.87        90.68 o                         
   0   6   0       1414.98       1398.80       460.57 o                         
   2   6   0          2.15         48.45        59.07 o                         
   4   6   0        804.80        745.31        88.52 o                         
   6   6   0        116.42        251.03        89.78 o                         
   8   6   0         44.45         79.26        71.36 o                         
  10   6   0        388.97        314.20        74.72 o                         
   1   7   0        565.39        500.57        87.11 o                         
   3   7   0          2.48         66.13        76.03 o                         
 -19   1   1        191.62        203.24        58.66 o                         
 -17   1   1        895.11        936.26        72.65 o                         
 -15   1   1        436.43        515.35        73.89 o                         
 -13   1   1        937.37       1132.51        57.97 o                         
 -11   1   1       6300.20       7365.12       532.92 o                         
  -9   1   1       8105.57      10967.00       106.93 o                         
  -7   1   1      16769.83      21499.93       148.21 o                         
  -5   1   1      15944.42      20687.45      1871.54 o                         
  -3   1   1       7470.59       8183.58       126.36 o                         
  -1   1   1       3790.01       3604.71       121.49 o                         
   1   1   1       5620.02       5195.07       422.28 o                         
   3   1   1        409.89        427.38        61.05 o                         
   5   1   1       8202.25      10294.61       120.11 o                         
   7   1   1        974.77       1134.91        54.91 o                         
   9   1   1        878.00       1059.32        63.47 o                         
  11   1   1         36.83         70.72        55.17 o                         
  13   1   1         24.00         86.67        54.78 o                         
  15   1   1          0.06         -6.42        83.86 o                         
  17   1   1        131.72        114.22        56.03 o                         
  19   1   1        105.62        119.56        60.82 o                         
 -18   2   1        310.27        247.44        69.46 o                         
 -16   2   1       2808.57       2510.81       141.83 o                         
 -14   2   1       2177.55       2456.13        83.21 o                         
 -12   2   1       1321.94       1331.73        78.27 o                         
 -10   2   1        373.62        461.22        64.91 o                         
  -8   2   1       1503.39       2014.18        87.27 o                         
  -6   2   1       2044.28       2154.29        83.87 o                         
  -4   2   1         58.92         37.69        57.31 o                         
  -2   2   1      10806.65       9622.05       682.60 o                         
   0   2   1       3607.58       3034.34       181.67 o                         
   2   2   1       1639.91       1353.00       116.55 o                         
   4   2   1        116.06        126.15        55.53 o                         
   6   2   1       1957.20       2497.06       179.96 o                         
   8   2   1       1062.77       1012.40        85.70 o                         
  10   2   1         45.10         66.08        65.86 o                         
  12   2   1        830.08        771.81        69.24 o                         
  14   2   1         24.41         85.25        59.50 o                         
  16   2   1         19.35        -28.86        63.62 o                         
  18   2   1        405.62        305.09        65.47 o                         
 -17   3   1        188.96        215.65        75.48 o                         
 -15   3   1        391.56        462.72        78.29 o                         
 -13   3   1         29.89         61.80        60.58 o                         
 -11   3   1       4981.43       5059.76       347.85 o                         
  -9   3   1        431.55        542.44        58.44 o                         
  -7   3   1      10918.36      10519.11       147.08 o                         
  -5   3   1        246.52        310.22        65.20 o                         
  -3   3   1       1671.16       1519.99        84.14 o                         
  -1   3   1       6831.94       5198.28       486.09 o                         
   1   3   1         73.40         83.15        52.99 o                         
   3   3   1      12370.77      10981.00       530.44 o                         
   5   3   1         34.81         23.48        61.91 o                         
   7   3   1       9356.21      10249.82       116.27 o                         
   9   3   1       2486.41       2774.54        88.82 o                         
  11   3   1        578.00        558.81        64.61 o                         
  13   3   1       3307.93       3060.29       152.60 o                         
  15   3   1        128.18        148.43        63.61 o                         
  17   3   1       1801.92       1426.83        88.49 o                         
 -16   4   1       1707.73       1511.26        78.49 o                         
 -14   4   1         38.63         93.05        70.19 o                         
 -12   4   1       2158.03       2215.94        86.94 o                         
 -10   4   1       2957.29       2634.59        94.40 o                         
  -8   4   1         33.71         21.28        72.78 o                         
  -6   4   1       5899.01       5076.39       224.29 o                         
  -4   4   1        376.13        483.05        81.44 o                         
  -2   4   1       8752.17       6531.13       831.56 o                         
   0   4   1       3226.27       3268.21       475.34 o                         
   2   4   1       4869.21       4577.91       551.52 o                         
   4   4   1       8076.15       7091.06        98.20 o                         
   6   4   1         11.71        128.95        58.52 o                         
   8   4   1       3818.44       3896.35       158.23 o                         
  10   4   1        109.25        146.91        58.27 o                         
  12   4   1       1917.70       1947.34        91.29 o                         
  14   4   1        995.93        875.44        62.51 o                         
  16   4   1         22.58        -63.98        63.98 o                         
 -15   5   1       2094.15       1786.10        92.51 o                         
 -13   5   1        567.37        527.17        71.80 o                         
 -11   5   1       4638.38       4197.83       180.21 o                         
  -9   5   1         94.89         22.39        88.23 o                         
  -7   5   1      10966.67      10384.01       687.03 o                         
  -5   5   1       3795.40       3502.75        99.07 o                         
  -3   5   1       6242.54       5790.37       688.91 o                         
  -1   5   1       8572.78       7299.21      1283.46 o                         
   1   5   1       1116.88       1244.56       137.90 o                         
   3   5   1       6788.07       6782.74       649.49 o                         
   5   5   1         13.55         94.43        93.39 o                         
   7   5   1       6570.49       6393.47        86.43 o                         
   9   5   1       3277.26       3044.81        85.02 o                         
  11   5   1        699.42        732.90        70.50 o                         
  13   5   1       2783.88       2326.40       115.79 o                         
 -10   6   1       2538.49       2626.27        96.06 o                         
  -8   6   1       1319.33       1275.54        89.27 o                         
  -6   6   1       4246.45       4101.30        99.56 o                         
  -4   6   1        279.46        302.67        70.33 o                         
  -2   6   1       5985.78       6014.27       898.59 o                         
   0   6   1       1349.95       1238.94       219.46 o                         
   2   6   1       4045.45       4689.93       218.49 o                         
   4   6   1       7439.72       6967.46       319.63 o                         
   6   6   1        216.95        269.13        76.50 o                         
   8   6   1       5088.58       5002.71       156.24 o                         
  10   6   1          3.74         47.51        59.96 o                         
  -5   7   1       1490.31       1394.91       131.34 o                         
  -3   7   1        689.01        623.64        97.91 o                         
  -1   7   1       4311.58       3633.08       681.52 o                         
   1   7   1          5.16         18.90        73.57 o                         
   3   7   1       3369.58       4003.89       111.91 o                         
 -20   0   2        961.71        955.45        96.77 o                         
 -18   0   2       4030.47       4118.38       116.06 o                         
 -16   0   2        483.11        506.24       124.27 o                         
 -14   0   2       8351.84       8171.23       553.45 o                         
 -12   0   2       6757.13       7043.87       215.02 o                         
 -10   0   2       6572.21       6790.35       271.51 o                         
  -8   0   2      28313.24      30917.88      1069.18 o                         
  -6   0   2        414.56        541.58        74.54 o                         
  -4   0   2       3069.05       4242.46       148.19 o                         
   2   0   2      74746.67      88301.28      1973.25 o                         
   4   0   2         42.63         18.03        67.83 o                         
   6   0   2      56488.24      65872.00      6462.02 o                         
   8   0   2        275.97        272.42        70.63 o                         
  10   0   2       7836.56       8547.69       633.57 o                         
  12   0   2       1198.79       1300.00       131.65 o                         
  14   0   2        714.33        773.90        78.12 o                         
  16   0   2       6771.81       5927.93       570.98 o                         
  18   0   2        372.08        416.45       104.46 o                         
 -21   1   2        369.88        247.27        67.47 o                         
 -19   1   2       2273.20       2243.43        83.16 o                         
 -17   1   2       7781.63       7993.96       253.15 o                         
 -15   1   2        120.22         47.55        76.22 o                         
 -13   1   2      13477.96      12513.33       103.98 o                         
 -11   1   2       2576.34       2768.99        76.94 o                         
  -9   1   2       9666.22      10141.44       108.69 o                         
  -7   1   2      28815.55      34347.96       301.22 o                         
  -5   1   2       7153.09       8359.36       421.39 o                         
  -3   1   2     125017.52     119349.42      8703.47 o                         
  -1   1   2       1517.26       1308.83        73.45 o                         
   1   1   2      45883.58      40267.11      6698.60 o                         
   3   1   2       3958.03       4311.02        91.16 o                         
   5   1   2       5262.44       5571.26       104.12 o                         
   7   1   2      24468.91      26662.33       784.35 o                         
   9   1   2         62.14         67.55        55.74 o                         
  11   1   2      30336.47      32548.12      1343.85 o                         
  13   1   2       2080.94       2153.52        89.68 o                         
  15   1   2       7021.17       6210.10       448.64 o                         
  17   1   2        941.60        792.36        76.53 o                         
 -20   2   2         77.44        161.51        63.88 o                         
 -18   2   2       4297.93       3417.98        76.39 o                         
 -16   2   2       2050.42       1858.55        89.04 o                         
 -14   2   2      10337.16       9791.52        96.17 o                         
 -12   2   2      16472.60      18333.38       546.89 o                         
 -10   2   2       9109.84      10342.65       116.53 o                         
  -8   2   2      38847.04      43498.36      1693.50 o                         
  -6   2   2          5.89         90.28        58.43 o                         
  -4   2   2      31739.59      32533.57      2265.46 o                         
  -2   2   2       6939.19       6438.98       544.23 o                         
   0   2   2      24563.30      21040.07       535.21 o                         
   2   2   2      42903.64      39934.33       197.55 o                         
   4   2   2       3237.10       3387.65       279.99 o                         
   6   2   2      31755.58      30319.75      3337.77 o                         
   8   2   2        262.04        212.75        63.32 o                         
  10   2   2       8597.40       9771.23       490.49 o                         
  12   2   2       1854.62       2168.24        80.08 o                         
  14   2   2       1820.49       1683.14        73.78 o                         
  16   2   2       4126.59       4039.05       188.73 o                         
  18   2   2        226.04        243.07        68.04 o                         
 -19   3   2       5315.21       3727.72        80.27 o                         
 -17   3   2       4832.55       3788.85        95.97 o                         
 -15   3   2       2234.58       2641.46       123.81 o                         
 -13   3   2       7797.44       7648.44       132.40 o                         
 -11   3   2        354.19        374.83        57.82 o                         
  -9   3   2      13127.69      13061.19      1159.92 o                         
  -7   3   2       8355.12       8091.82       113.15 o                         
  -5   3   2      16254.20      15638.05       872.20 o                         
  -3   3   2      24558.46      20249.54      1456.95 o                         
  -1   3   2        642.58        634.97        54.65 o                         
   1   3   2      17555.03      14776.47      2050.87 o                         
   3   3   2       1979.95       1578.23        87.52 o                         
   5   3   2       9064.79       9113.20       458.85 o                         
   7   3   2       7196.18       7138.76       111.60 o                         
   9   3   2       1470.72       1629.50        92.68 o                         
  11   3   2       7937.41       8298.51       214.50 o                         
  13   3   2       1029.16        996.60        79.51 o                         
  15   3   2       3277.54       3046.63       228.35 o                         
 -16   4   2        327.50        392.26        53.61 o                         
 -14   4   2       5212.31       4939.49       289.12 o                         
 -12   4   2       3307.88       3382.47        98.65 o                         
 -10   4   2       5471.30       5346.58       283.19 o                         
  -8   4   2       6198.82       5339.82       532.58 o                         
  -6   4   2        159.03        261.09        68.70 o                         
  -4   4   2       6145.22       5153.60       402.78 o                         
  -2   4   2       1971.37       1460.01       173.88 o                         
   0   4   2       5579.76       4978.05       763.82 o                         
   2   4   2       7256.33       6271.01       655.72 o                         
   4   4   2        265.23        353.70        68.38 o                         
   6   4   2       6596.07       5934.82       291.24 o                         
   8   4   2       1195.61       1081.27        63.87 o                         
  10   4   2       3956.88       3954.69       166.53 o                         
  12   4   2       1709.86       1823.49        92.55 o                         
  14   4   2       1586.67       1451.57       114.11 o                         
 -15   5   2       1423.53       1336.91        90.54 o                         
 -13   5   2        915.70        891.46        64.60 o                         
 -11   5   2         34.71        102.71        62.67 o                         
  -9   5   2       1924.64       1559.43        92.31 o                         
  -7   5   2       1576.67       1393.68        94.93 o                         
  -5   5   2       2862.19       2617.44       106.48 o                         
  -3   5   2       5885.79       4726.45       623.93 o                         
  -1   5   2       1035.78        884.74       178.05 o                         
   1   5   2       6595.68       7425.15       121.16 o                         
   3   5   2         26.92        178.39        91.65 o                         
   5   5   2       4898.67       4670.47        88.89 o                         
   7   5   2        363.81        427.30        59.68 o                         
   9   5   2       1826.30       1797.44        92.97 o                         
  11   5   2        820.53        880.98        72.43 o                         
  13   5   2        199.41        240.26        73.10 o                         
 -12   6   2       2108.93       2317.13       145.43 o                         
 -10   6   2         28.25        121.38        86.26 o                         
  -8   6   2       2871.92       2798.79        95.24 o                         
  -6   6   2         73.10        132.93        71.43 o                         
  -4   6   2       1650.01       1381.41       186.12 o                         
  -2   6   2       1731.15       1341.91       231.52 o                         
   0   6   2        251.88        295.20        61.84 o                         
   2   6   2       4069.23       4563.05       354.11 o                         
   4   6   2         11.90        212.77        89.09 o                         
   6   6   2       3896.97       3931.37        97.16 o                         
   8   6   2         29.04        125.59        57.53 o                         
  -5   7   2          4.02         75.01        80.24 o                         
  -3   7   2        564.08        495.24        85.91 o                         
  -1   7   2        157.49        146.37        63.40 o                         
   1   7   2        506.78        564.68        79.14 o                         
   3   7   2          3.20         14.79        78.35 o                         
 -21   1   3          9.07         59.81        72.76 o                         
 -19   1   3         85.90        189.65        91.06 o                         
 -17   1   3         21.63         24.71        65.38 o                         
 -15   1   3        117.25        139.48        71.95 o                         
 -13   1   3         35.71         61.17        58.56 o                         
 -11   1   3        259.64        361.56        65.39 o                         
  -9   1   3       1202.39       1338.51        79.18 o                         
  -7   1   3          5.00         69.21        73.37 o                         
  -5   1   3       5601.92       7965.44       129.05 o                         
  -3   1   3        782.03        818.78        71.25 o                         
  -1   1   3       1354.93       1094.96        76.12 o                         
   1   1   3         41.11         59.25        60.25 o                         
   3   1   3        953.41       1070.31        64.72 o                         
   5   1   3        158.31        152.52        50.07 o                         
   7   1   3        107.97        169.78        52.01 o                         
   9   1   3       1688.18       1733.99        71.54 o                         
  11   1   3          5.87         19.43        58.77 o                         
  13   1   3        293.27        233.64        51.59 o                         
  15   1   3          6.03         69.90        57.38 o                         
  17   1   3         68.97         87.26        65.49 o                         
 -20   2   3       1183.79       1116.95        73.60 o                         
 -18   2   3       1170.28        928.65        58.83 o                         
 -16   2   3        618.20        529.90        71.99 o                         
 -14   2   3       5751.36       5677.40        90.87 o                         
 -12   2   3       1309.34       1192.78        70.84 o                         
 -10   2   3      15664.86      18649.46       589.69 o                         
  -8   2   3         48.55         20.52        79.62 o                         
  -6   2   3       5085.73       5458.67       108.12 o                         
  -4   2   3       3895.72       4206.74       132.46 o                         
  -2   2   3        124.15         72.27        51.94 o                         
   0   2   3      13709.19      13567.59       430.51 o                         
   2   2   3        794.45        795.40        99.90 o                         
   4   2   3      16687.61      15697.19       488.25 o                         
   6   2   3        148.43        128.88        63.92 o                         
   8   2   3       1225.05       1365.21       101.54 o                         
  10   2   3        904.88        805.83       122.25 o                         
  12   2   3        133.28        164.54        60.39 o                         
  14   2   3       1799.64       1758.21        88.11 o                         
  16   2   3        221.81        183.06        62.46 o                         
 -19   3   3       1810.29       1443.23        87.68 o                         
 -17   3   3        594.52        510.23        63.65 o                         
 -15   3   3       5427.71       5611.58        92.71 o                         
 -13   3   3         86.73         34.38        50.00 o                         
 -11   3   3       3332.44       3347.19       166.64 o                         
  -9   3   3       1709.78       1539.03        97.11 o                         
  -7   3   3       3074.69       2973.64       248.32 o                         
  -5   3   3       9344.77       9198.14       438.80 o                         
  -3   3   3       1778.30       1799.44       193.40 o                         
  -1   3   3       9366.44       7692.75       702.19 o                         
   1   3   3        374.60        257.41        65.18 o                         
   3   3   3        967.94       1170.76        80.32 o                         
   5   3   3       1276.14       1311.10        77.83 o                         
   7   3   3        234.23        210.78        55.56 o                         
   9   3   3       4000.43       4089.77       262.31 o                         
  11   3   3        171.58        125.17        65.38 o                         
  13   3   3       1706.76       1661.58        91.66 o                         
  15   3   3        558.09        555.73        69.57 o                         
 -18   4   3        327.98        387.80        62.56 o                         
 -16   4   3       1209.90       1060.96        72.44 o                         
 -14   4   3       1443.91       1238.57        73.11 o                         
 -12   4   3        190.46        261.29        52.09 o                         
 -10   4   3       9015.15       8572.40       294.37 o                         
  -8   4   3       2725.73       2558.52        95.90 o                         
  -6   4   3       9193.52       9581.52       478.97 o                         
  -4   4   3       8395.60       6933.71       719.17 o                         
  -2   4   3       2498.10       1995.72       198.11 o                         
   0   4   3      10153.98      11129.03       143.15 o                         
   2   4   3         24.53        100.40        62.99 o                         
   4   4   3      15629.79      14866.53      1798.91 o                         
   6   4   3       6255.50       6061.94       371.83 o                         
   8   4   3       6888.17       6683.31       284.50 o                         
  10   4   3       4419.18       4259.22       129.26 o                         
  12   4   3       1721.97       1574.32        81.11 o                         
  14   4   3       2105.71       2026.22        82.38 o                         
 -15   5   3       2090.66       1826.64       160.80 o                         
 -13   5   3        671.33        769.51        78.88 o                         
 -11   5   3       1665.58       1431.12        90.74 o                         
  -9   5   3        307.16        327.82        65.80 o                         
  -7   5   3        287.39        314.19        75.19 o                         
  -5   5   3       2218.27       1987.24       201.89 o                         
  -3   5   3       2367.68       1897.72       249.05 o                         
  -1   5   3       7152.54       5350.26       889.73 o                         
   1   5   3       8259.46       9773.56       247.21 o                         
   3   5   3       3430.71       3201.90       223.82 o                         
   5   5   3       1844.69       1945.63        95.07 o                         
   7   5   3        445.71        436.09        64.87 o                         
   9   5   3       1449.29       1438.92        93.84 o                         
  11   5   3       1399.39       1333.57        72.14 o                         
 -12   6   3        142.54        220.32        74.63 o                         
 -10   6   3       3977.43       3763.58       269.32 o                         
  -8   6   3       1058.92       1112.02        89.05 o                         
  -6   6   3       5963.53       5593.30       431.10 o                         
  -4   6   3        971.92        971.55       164.48 o                         
  -2   6   3       2522.79       1922.26       397.05 o                         
   0   6   3        193.52        354.80        75.15 o                         
   2   6   3         18.04         83.87        69.58 o                         
   4   6   3       1288.24       1403.21        93.26 o                         
   6   6   3       4269.00       4163.01       113.94 o                         
   8   6   3        694.24        771.85        65.16 o                         
  -5   7   3       2438.64       2058.81       303.11 o                         
  -3   7   3        162.27        122.62        62.79 o                         
  -1   7   3       5057.49       5492.13       203.23 o                         
   1   7   3       1922.92       2219.31       152.06 o                         
 -22   0   4       3223.74       3041.70       111.51 o                         
 -20   0   4       1386.81       1186.02       105.23 o                         
 -18   0   4        691.72        761.42       101.53 o                         
 -16   0   4       6760.46       6865.98       130.55 o                         
 -14   0   4         57.10         54.65       118.48 o                         
 -12   0   4      17136.19      19067.80       185.61 o                         
 -10   0   4       1270.35       1403.67       119.13 o                         
  -8   0   4      20472.59      23680.28       227.56 o                         
  -4   0   4       1801.41       2370.08       131.18 o                         
  -2   0   4      36019.51      30552.23      3055.16 o                         
   0   0   4       5680.86       4907.29       150.93 o                         
   2   0   4      40925.06      40777.16       700.61 o                         
   4   0   4       4249.08       4398.87       526.36 o                         
   6   0   4       8880.45       9585.27       901.18 o                         
   8   0   4      15238.10      17692.62      1732.32 o                         
  10   0   4        802.65        761.99        71.59 o                         
  12   0   4       6385.18       6294.32       511.90 o                         
  14   0   4       1119.15       1127.79       183.73 o                         
  16   0   4       2707.22       2509.52       307.81 o                         
 -21   1   4       3942.28       3641.36       220.88 o                         
 -19   1   4        277.79        236.36        83.24 o                         
 -17   1   4      15840.95      16605.79      1093.67 o                         
 -15   1   4       1477.16       1630.89       103.17 o                         
 -13   1   4      14443.16      15039.42       169.92 o                         
 -11   1   4      15535.15      17135.99       309.79 o                         
  -9   1   4       1903.84       2071.86       134.91 o                         
  -7   1   4      34102.15      45700.70       225.73 o                         
  -5   1   4        170.68        338.01        74.54 o                         
  -3   1   4      72686.70      70902.41       354.65 o                         
  -1   1   4      17304.90      13575.61       689.59 o                         
   1   1   4      11873.98      10828.94       311.69 o                         
   3   1   4      37084.75      35702.91      1549.14 o                         
   5   1   4        214.13        273.37        54.32 o                         
   7   1   4      25065.75      24004.70       492.18 o                         
   9   1   4       1161.88       1175.77        56.61 o                         
  11   1   4      13032.35      14251.50       586.19 o                         
  13   1   4       5137.05       5199.16       230.89 o                         
  15   1   4        457.20        486.50        51.70 o                         
  17   1   4       2928.73       2633.94        77.94 o                         
 -20   2   4        395.38        439.50        85.28 o                         
 -18   2   4       3017.72       3119.84       134.15 o                         
 -16   2   4       2936.95       3128.07        96.41 o                         
 -14   2   4         67.40        147.13        67.82 o                         
 -12   2   4      13992.33      14176.10       317.87 o                         
 -10   2   4       1725.24       1880.74        63.61 o                         
  -8   2   4      29734.91      37384.38       241.00 o                         
  -6   2   4      10959.98      12655.59       144.92 o                         
  -4   2   4       6045.86       6195.79       117.35 o                         
  -2   2   4      13646.77      10257.86       905.31 o                         
   0   2   4        367.07        394.94        65.59 o                         
   2   2   4      20495.98      16504.33      1632.40 o                         
   4   2   4       5345.14       5174.80       126.67 o                         
   6   2   4       9399.00       9117.72       877.90 o                         
   8   2   4      10063.53       9661.68       622.23 o                         
  10   2   4          9.85         60.31        66.17 o                         
  12   2   4       4448.09       4728.86        97.43 o                         
  14   2   4        728.07        714.67        70.65 o                         
  16   2   4       3291.91       3076.83        85.16 o                         
 -19   3   4       1082.45        929.38        66.37 o                         
 -17   3   4      11064.40      10344.79       816.88 o                         
 -15   3   4       4040.42       3945.80       156.00 o                         
 -13   3   4      14159.44      13638.49       546.60 o                         
 -11   3   4       7329.78       7583.39       269.31 o                         
  -9   3   4       1342.39       1265.31        98.59 o                         
  -7   3   4      12663.81      13418.53       129.99 o                         
  -5   3   4       2831.29       2748.15       168.36 o                         
  -3   3   4      33791.24      35147.69      4599.36 o                         
  -1   3   4      12061.34      12692.18       229.81 o                         
   1   3   4      18497.16      19335.09      2092.94 o                         
   3   3   4      10782.52      10069.96       964.13 o                         
   5   3   4        490.71        644.33        68.27 o                         
   7   3   4       6598.76       7074.17       247.22 o                         
   9   3   4        866.16        891.36        66.60 o                         
  11   3   4       4688.22       4680.61        90.09 o                         
  13   3   4       1865.76       1792.42        83.42 o                         
  15   3   4         94.53         66.74        65.20 o                         
 -18   4   4       1007.68        930.23        58.16 o                         
 -16   4   4       1862.04       1669.08        71.53 o                         
 -14   4   4       1016.57        934.83        86.67 o                         
 -12   4   4       7790.15       7533.93       273.19 o                         
 -10   4   4       8280.08       9465.40       677.66 o                         
  -8   4   4      18147.43      18411.52       147.55 o                         
  -6   4   4      12376.68      11813.62       470.81 o                         
  -4   4   4       6990.93       5947.60       518.47 o                         
  -2   4   4       8813.83       6278.50       937.41 o                         
   0   4   4        149.94        288.30        63.03 o                         
   2   4   4      10184.01      10588.46       465.25 o                         
   4   4   4       5238.14       5236.31       204.73 o                         
   6   4   4       5811.91       6085.61       545.41 o                         
   8   4   4       6288.06       6441.73       135.01 o                         
  10   4   4         97.11        170.88        58.12 o                         
  12   4   4       3093.91       2933.93        87.01 o                         
 -15   5   4        910.27        792.68        66.89 o                         
 -13   5   4       1670.46       1497.62       135.88 o                         
 -11   5   4        681.80        726.41        89.91 o                         
  -9   5   4          7.06         -3.60        70.71 o                         
  -7   5   4        508.15        527.25        99.36 o                         
  -5   5   4       3205.58       2529.97       137.17 o                         
  -3   5   4       1128.79        906.24       153.13 o                         
  -1   5   4       7474.75       9223.39       906.09 o                         
   1   5   4        304.13        453.76        98.11 o                         
   3   5   4       6143.59       5989.79       118.19 o                         
   5   5   4        405.61        418.14        60.71 o                         
   7   5   4       3114.60       3008.51       126.01 o                         
   9   5   4       1655.23       1497.13        95.19 o                         
  11   5   4        832.24        810.83        78.60 o                         
 -12   6   4        542.98        420.33        94.39 o                         
 -10   6   4        160.53        195.86        70.19 o                         
  -8   6   4        948.94        970.13       117.59 o                         
  -6   6   4       1261.97       1474.63       146.55 o                         
  -4   6   4        932.81        774.94       178.53 o                         
  -2   6   4       2152.10       2123.22       292.93 o                         
   0   6   4         36.81         65.80        80.40 o                         
   2   6   4       1168.80       1232.58        76.73 o                         
   4   6   4        602.60        681.93        72.24 o                         
   6   6   4        268.72        298.05        70.58 o                         
   8   6   4       2009.00       1977.89        98.89 o                         
  -5   7   4        290.89        292.92        82.64 o                         
  -3   7   4         17.70         65.32        78.64 o                         
  -1   7   4         17.30        122.19        77.55 o                         
 -21   1   5        217.62        382.65        85.40 o                         
 -19   1   5        111.45        229.39        78.48 o                         
 -17   1   5        800.29        721.87        73.82 o                         
 -15   1   5          7.14        -16.58        75.98 o                         
 -13   1   5       3928.01       4027.55       272.03 o                         
 -11   1   5        540.52        624.41        91.99 o                         
  -9   1   5       4909.85       5431.77       134.03 o                         
  -7   1   5        581.85        672.11        90.60 o                         
  -5   1   5       2028.68       2157.91        87.47 o                         
  -3   1   5       1708.21       1369.33        70.29 o                         
  -1   1   5        135.38         91.89        50.17 o                         
   1   1   5       4403.07       4087.42       108.26 o                         
   3   1   5        581.11        749.25        66.50 o                         
   5   1   5        156.00        153.63        58.38 o                         
   7   1   5        521.35        556.02        55.88 o                         
   9   1   5        148.00        231.00        62.45 o                         
  11   1   5        849.57        809.88        74.58 o                         
  13   1   5        178.53        181.26        53.17 o                         
  15   1   5        682.81        587.72        81.60 o                         
 -20   2   5         13.82         27.38        69.65 o                         
 -18   2   5       2718.16       2626.94        96.05 o                         
 -16   2   5         86.58         94.11        63.47 o                         
 -14   2   5       2399.75       2294.23        74.21 o                         
 -12   2   5         35.87         75.47        73.98 o                         
 -10   2   5       1227.64       1259.92        84.12 o                         
  -8   2   5       4205.50       5622.02        98.66 o                         
  -6   2   5          6.63         82.30        53.13 o                         
  -4   2   5      16842.90      18687.31       791.19 o                         
  -2   2   5       1181.73        960.69        67.66 o                         
   0   2   5       6345.98       5218.62       231.07 o                         
   2   2   5        653.32        637.36        67.05 o                         
   4   2   5       2496.79       2657.21       132.46 o                         
   6   2   5       2728.09       2698.48       179.32 o                         
   8   2   5        206.51        267.89        55.93 o                         
  10   2   5       1433.24       1420.96        70.52 o                         
  12   2   5         56.58        140.55        62.91 o                         
  14   2   5         35.59        132.73        58.84 o                         
 -19   3   5         92.92         75.63        57.55 o                         
 -17   3   5         37.47         95.15        58.39 o                         
 -15   3   5        114.42        193.37        56.89 o                         
 -13   3   5       2992.74       3463.40        96.42 o                         
 -11   3   5       3010.22       3805.13       146.93 o                         
  -9   3   5       5451.17       6930.80       289.65 o                         
  -7   3   5       3505.89       3864.03       111.37 o                         
  -5   3   5       1282.75       1083.60       120.43 o                         
  -3   3   5       3346.51       2669.71       142.84 o                         
  -1   3   5        171.33        190.36        63.04 o                         
   1   3   5       7704.30       7629.88       914.59 o                         
   3   3   5       5357.78       5473.50       364.31 o                         
   5   3   5       2734.01       2799.94       108.91 o                         
   7   3   5       3286.43       3183.75        78.90 o                         
   9   3   5        413.81        421.88        76.69 o                         
  11   3   5       1279.86       1385.47        81.67 o                         
  13   3   5         20.77        -17.21        77.20 o                         
 -18   4   5       2635.87       2374.90       202.53 o                         
 -16   4   5         43.35         29.68        66.72 o                         
 -14   4   5       5067.91       4911.10       384.67 o                         
 -12   4   5        375.67        317.80        89.21 o                         
 -10   4   5       4407.07       4860.71       323.94 o                         
  -8   4   5        316.96        394.91        67.73 o                         
  -6   4   5         45.11        119.30        55.56 o                         
  -4   4   5       5762.16       4464.11       793.92 o                         
  -2   4   5       2070.84       2200.08       113.31 o                         
   0   4   5       5251.71       4723.99       816.07 o                         
   2   4   5        509.16        517.67        83.78 o                         
   4   4   5       2041.20       2119.79       117.12 o                         
   6   4   5       1093.84       1164.15        85.33 o                         
   8   4   5        737.96        734.89       111.48 o                         
  10   4   5       1760.43       1518.92        93.33 o                         
  12   4   5       2304.20       1975.66        84.88 o                         
 -15   5   5       2483.11       2183.21       122.85 o                         
 -13   5   5       3501.99       3161.65       171.09 o                         
 -11   5   5        137.58         70.49        72.00 o                         
  -9   5   5       8629.22       8341.08       123.81 o                         
  -7   5   5        803.18        706.86        97.87 o                         
  -5   5   5       6938.94       5451.15       580.87 o                         
  -3   5   5        575.04        439.96        78.32 o                         
  -1   5   5        650.08        515.32       102.87 o                         
   1   5   5       4608.05       5045.26       105.75 o                         
   3   5   5       4186.92       4116.81       133.85 o                         
   5   5   5       5486.53       5119.15       160.14 o                         
   7   5   5       2860.71       2782.08        87.77 o                         
   9   5   5       2671.46       2616.11       101.12 o                         
 -12   6   5        725.96        811.53        82.36 o                         
 -10   6   5       4201.42       4061.74       239.46 o                         
  -8   6   5       4029.13       3875.81       116.45 o                         
  -6   6   5         67.00         90.54        78.63 o                         
  -4   6   5      12380.07       9401.68      2345.00 o                         
  -2   6   5       1649.81       1590.87       209.06 o                         
   0   6   5      10953.67      11154.78      2437.00 o                         
   2   6   5        550.88        662.67       116.62 o                         
   4   6   5       4419.65       4582.74       164.88 o                         
   6   6   5       1502.23       1567.95        73.71 o                         
  -3   7   5        716.38        612.02       116.25 o                         
 -22   0   6       1341.31       1413.16       127.79 o                         
 -20   0   6      17347.95      17222.72       173.23 o                         
 -18   0   6         89.30         40.51        99.37 o                         
 -16   0   6      22726.12      27329.31       204.14 o                         
 -14   0   6       6814.30       7268.41       128.22 o                         
 -12   0   6      11618.20      13028.52       156.93 o                         
 -10   0   6      24565.46      28689.03       223.90 o                         
  -6   0   6      60686.42      63656.41       365.15 o                         
  -4   0   6      16840.04      18576.18      3373.30 o                         
  -2   0   6      25325.60      18825.86       386.65 o                         
   0   0   6      64358.90      58226.38      2169.01 o                         
   2   0   6       1454.93       1174.10       191.05 o                         
   4   0   6      50301.31      52236.95      2346.49 o                         
   6   0   6        125.43        158.18        72.65 o                         
   8   0   6      25080.11      25625.87      4357.33 o                         
  10   0   6       5425.32       5423.50       394.14 o                         
  12   0   6       2426.07       2531.21       395.43 o                         
  14   0   6       7652.04       6650.32       713.13 o                         
 -21   1   6       5218.21       4903.03        90.30 o                         
 -19   1   6       1425.11       1463.20        88.95 o                         
 -17   1   6       3125.78       3033.16       121.08 o                         
 -15   1   6      14024.32      14049.10       241.74 o                         
 -13   1   6        227.06        280.36        75.81 o                         
 -11   1   6      35827.09      37896.75       250.55 o                         
  -9   1   6       7897.67       8482.04       807.92 o                         
  -7   1   6      24148.20      29536.43      1255.46 o                         
  -5   1   6      20176.91      19878.10       447.34 o                         
  -3   1   6      10972.91       8597.39       103.10 o                         
  -1   1   6      34893.36      27946.45       739.86 o                         
   1   1   6         74.11        136.91        51.03 o                         
   3   1   6      18601.21      17925.92       380.73 o                         
   5   1   6      10513.45      11258.25       142.52 o                         
   7   1   6        747.13        687.39        46.98 o                         
   9   1   6       9805.71       9862.25       517.23 o                         
  11   1   6        175.15        195.53        57.22 o                         
  13   1   6       7084.89       6607.51       342.95 o                         
  15   1   6         98.84        106.14        58.92 o                         
 -22   2   6         93.19        212.31       120.01 o                         
 -20   2   6       8852.00       8080.82       355.28 o                         
 -18   2   6       1697.78       1577.62       192.55 o                         
 -16   2   6      13586.96      13477.71      1044.54 o                         
 -14   2   6       7087.83       8160.03       330.99 o                         
 -12   2   6       4216.95       4613.29        95.94 o                         
 -10   2   6      18035.22      23105.43      1008.99 o                         
  -8   2   6        152.52        239.44        72.50 o                         
  -6   2   6      46281.21      44339.01      2309.87 o                         
  -4   2   6      13402.87      12816.80      1163.47 o                         
  -2   2   6      32982.55      27743.35      2993.26 o                         
   0   2   6      18891.41      16884.73       231.07 o                         
   2   2   6       2866.66       2786.18       210.91 o                         
   4   2   6      13915.40      14847.15      1015.38 o                         
   6   2   6         91.39         88.37        51.70 o                         
   8   2   6       9825.88      10236.52       149.94 o                         
  10   2   6       3422.11       3084.56       119.46 o                         
  12   2   6        594.79        493.45        73.58 o                         
  14   2   6       2297.05       2282.18        80.78 o                         
 -19   3   6        331.57        336.59        64.44 o                         
 -17   3   6         43.31         46.52        85.48 o                         
 -15   3   6       5339.28       5255.18       365.28 o                         
 -13   3   6       1319.76       1651.40        81.30 o                         
 -11   3   6      18751.32      20365.33       770.04 o                         
  -9   3   6       6113.93       6364.49       156.17 o                         
  -7   3   6      10052.25       9759.15       190.59 o                         
  -5   3   6       6215.75       4312.80       288.38 o                         
  -3   3   6         32.07        128.77        89.05 o                         
  -1   3   6      13171.85       9555.27      1014.00 o                         
   1   3   6       5504.17       5494.12       187.18 o                         
   3   3   6      16029.64      15147.57       396.77 o                         
   5   3   6       7027.55       6543.51       290.68 o                         
   7   3   6       2338.09       2094.99       131.51 o                         
   9   3   6       2809.45       3083.01       136.45 o                         
  11   3   6          6.61         16.55        79.74 o                         
  13   3   6       2119.53       2243.67        86.53 o                         
 -18   4   6         22.06         63.60        49.08 o                         
 -16   4   6       4714.21       4385.95       362.45 o                         
 -14   4   6         79.97        -19.16        85.43 o                         
 -12   4   6       1628.62       1853.28        91.81 o                         
 -10   4   6       1349.17       1199.77        93.57 o                         
  -8   4   6        160.48        207.27        51.63 o                         
  -6   4   6       9369.02       9997.43       702.10 o                         
  -4   4   6       2849.64       3192.12       713.67 o                         
  -2   4   6       9933.52       9616.37      2695.47 o                         
   0   4   6       2198.82       1927.03       379.17 o                         
   2   4   6       1162.27       1204.42        77.42 o                         
   4   4   6       2210.66       2099.80       108.22 o                         
   6   4   6        294.80        405.97        60.83 o                         
   8   4   6       3794.90       3681.47       229.85 o                         
  10   4   6       1427.02       1309.86        69.67 o                         
  12   4   6       1306.36       1299.07       128.55 o                         
 -15   5   6       2984.30       3228.38       160.17 o                         
 -13   5   6          0.98        -44.66        86.88 o                         
 -11   5   6       6299.27       5727.14       152.17 o                         
  -9   5   6        383.98        388.69        95.43 o                         
  -7   5   6       3905.64       3620.79       196.95 o                         
  -5   5   6       1348.33        863.23       113.94 o                         
  -3   5   6        280.24        387.29        80.25 o                         
  -1   5   6       3137.85       2895.79       768.40 o                         
   1   5   6        494.91        550.99        73.08 o                         
   3   5   6       3103.86       3116.17       133.69 o                         
   5   5   6       1426.94       1475.87        65.92 o                         
   7   5   6        707.81        811.72        61.95 o                         
   9   5   6       1163.39       1127.52        68.86 o                         
 -12   6   6        716.60        799.80        95.30 o                         
 -10   6   6        519.14        621.82        72.84 o                         
  -8   6   6        394.95        430.71       117.50 o                         
  -6   6   6        647.33        547.72        85.21 o                         
  -4   6   6         70.51         63.07       141.22 o                         
  -2   6   6        504.91        553.28       150.93 o                         
   0   6   6        210.09        333.66        77.72 o                         
   2   6   6        280.34        287.33        71.88 o                         
   4   6   6        502.43        628.72        83.53 o                         
   6   6   6         67.78         63.82       101.81 o                         
 -21   1   7         38.88        177.35        76.72 o                         
 -19   1   7        174.25        297.46       164.55 o                         
 -17   1   7          6.41         10.50        77.07 o                         
 -15   1   7         75.37        271.79        82.08 o                         
 -13   1   7         36.84         88.21        68.77 o                         
 -11   1   7       2494.59       3332.60       312.49 o                         
  -9   1   7          5.21         35.09        66.36 o                         
  -7   1   7       9697.16       9209.30       317.32 o                         
  -5   1   7       2060.85       2022.10        80.81 o                         
  -3   1   7       3751.40       3002.75       138.57 o                         
  -1   1   7       2286.46       1857.35        68.32 o                         
   1   1   7       1550.71       1634.00        69.36 o                         
   3   1   7        328.37        359.46        61.60 o                         
   5   1   7        956.30        964.38        59.44 o                         
   7   1   7        594.02        576.72        61.53 o                         
   9   1   7        695.85        736.67        57.84 o                         
  11   1   7         32.61         16.14        63.91 o                         
  13   1   7        640.45        531.49        82.00 o                         
 -22   2   7         77.34        -10.56        84.28 o                         
 -20   2   7         76.72        149.86        74.38 o                         
 -18   2   7         54.56        115.84       157.55 o                         
 -16   2   7       1390.78       1412.73        78.59 o                         
 -14   2   7        310.43        448.82       116.32 o                         
 -12   2   7       1375.17       1896.22        79.39 o                         
 -10   2   7       1948.66       2571.69        94.57 o                         
  -8   2   7         75.68        161.78        59.53 o                         
  -6   2   7        313.33        430.93        60.83 o                         
  -4   2   7        365.08        530.10        60.36 o                         
  -2   2   7       4466.15       3393.67       166.95 o                         
   0   2   7         12.89         51.95        55.68 o                         
   2   2   7       1656.28       1346.83        92.21 o                         
   4   2   7        209.75        173.03        53.38 o                         
   6   2   7         74.46        159.05        59.58 o                         
   8   2   7         17.31         72.05        61.28 o                         
  10   2   7          5.06          6.49        57.15 o                         
  12   2   7        103.45        125.04        66.24 o                         
  14   2   7         59.99        105.48        99.18 o                         
 -21   3   7       2420.19       2234.12        80.84 o                         
 -19   3   7        882.99        870.11        61.48 o                         
 -17   3   7       2543.27       2463.51        76.97 o                         
 -15   3   7        189.91        194.12        70.95 o                         
 -13   3   7       3516.68       3892.99       103.43 o                         
 -11   3   7       2819.40       3346.88        88.41 o                         
  -9   3   7       1880.10       2134.44        86.21 o                         
  -7   3   7      11730.62      13878.13       318.56 o                         
  -5   3   7        267.01        318.65        86.12 o                         
  -3   3   7       6346.21       6274.73      1100.37 o                         
  -1   3   7         20.65         58.93        62.55 o                         
   1   3   7       2082.44       2155.10       176.47 o                         
   3   3   7       3611.90       3407.67       270.72 o                         
   5   3   7          7.15         -0.54        61.67 o                         
   7   3   7       4362.15       4301.43       142.53 o                         
   9   3   7       1014.27       1042.50        59.53 o                         
  11   3   7       1408.77       1300.60        72.10 o                         
 -18   4   7       2253.01       2084.40        91.58 o                         
 -16   4   7       2607.67       2742.89       127.86 o                         
 -14   4   7        342.93        363.47        70.15 o                         
 -12   4   7       3978.33       4731.97       206.86 o                         
 -10   4   7         90.79        180.83        76.98 o                         
  -8   4   7       4613.38       3725.55       438.90 o                         
  -6   4   7        974.87        788.17        77.79 o                         
  -4   4   7       2340.49       2417.58       594.14 o                         
  -2   4   7       5209.13       4836.90       875.56 o                         
   0   4   7        396.94        352.49        95.20 o                         
   2   4   7       3518.52       3513.58       218.21 o                         
   4   4   7       1392.74       1304.04        70.41 o                         
   6   4   7       1996.33       1995.55        86.82 o                         
   8   4   7       1128.61       1150.99        83.51 o                         
  10   4   7        390.53        404.45        78.50 o                         
 -15   5   7        258.65        220.83        87.57 o                         
 -13   5   7       6896.12       6297.60       291.73 o                         
 -11   5   7       2627.47       2489.30       107.94 o                         
  -9   5   7       2850.60       2722.71       125.83 o                         
  -7   5   7       6778.44       4934.12       414.08 o                         
  -5   5   7        252.53        162.79        70.78 o                         
  -3   5   7       6978.23       6835.97      1595.90 o                         
  -1   5   7       1172.01       1395.58       208.05 o                         
   1   5   7       6789.68       7021.66       768.27 o                         
   3   5   7       2940.89       3133.25        81.43 o                         
   5   5   7        552.47        646.73        68.04 o                         
   7   5   7       2457.30       2511.51       128.01 o                         
 -12   6   7       2520.88       2301.06       100.07 o                         
 -10   6   7        164.79        201.35        82.22 o                         
  -8   6   7       4560.02       5008.77       651.05 o                         
  -6   6   7       1193.53       1379.35       399.79 o                         
  -4   6   7       3653.11       3838.64      1077.77 o                         
  -2   6   7       4051.68       3935.26       957.99 o                         
   0   6   7         10.10         81.39        69.62 o                         
   2   6   7       2667.68       2538.52       137.04 o                         
   4   6   7        747.96        642.75        76.69 o                         
 -22   0   8       1632.44       1359.40       104.29 o                         
 -20   0   8       4642.02       4693.39       137.23 o                         
 -18   0   8      13214.48      14665.20       152.28 o                         
 -16   0   8       4258.23       4398.00       119.83 o                         
 -14   0   8      30999.28      34719.67       213.46 o                         
 -12   0   8        309.65        491.88       124.83 o                         
 -10   0   8      21220.31      18359.11       178.40 o                         
  -8   0   8       8960.47       9010.92       162.01 o                         
  -6   0   8      25410.19      25467.54      4403.23 o                         
  -4   0   8      15516.14      13092.86      3585.21 o                         
  -2   0   8       4337.88       3867.46        92.50 o                         
   0   0   8       9046.62       7412.87       448.26 o                         
   2   0   8       8679.24       8396.70       109.89 o                         
   4   0   8       1739.42       1628.44       171.71 o                         
   6   0   8      11717.42      10641.52       116.94 o                         
   8   0   8       2158.90       2133.63       307.40 o                         
  10   0   8       5670.63       5757.91       643.60 o                         
  12   0   8          7.08        -33.78        74.46 o                         
 -23   1   8       4980.90       3844.36        82.69 o                         
 -21   1   8         42.85        151.67        87.58 o                         
 -19   1   8       7520.57       8320.01       164.40 o                         
 -17   1   8       2123.30       2061.65       226.10 o                         
 -15   1   8       5689.27       6032.10        88.00 o                         
 -13   1   8      11525.62      11482.49      1101.10 o                         
 -11   1   8       3650.11       4095.66        87.20 o                         
  -9   1   8      26859.17      33386.73       997.52 o                         
  -7   1   8       3786.58       4184.65        89.18 o                         
  -5   1   8      13957.82      10373.78       814.62 o                         
  -3   1   8      25264.22      21409.29       478.73 o                         
  -1   1   8       6866.80       5786.29       104.99 o                         
   1   1   8      18522.12      18638.61       594.04 o                         
   3   1   8       1998.07       2152.03        88.12 o                         
   5   1   8       9778.28       9556.67       145.06 o                         
   7   1   8       3790.73       4106.04       120.39 o                         
   9   1   8        634.71        632.99        60.44 o                         
  11   1   8       8389.95       8120.43       376.97 o                         
  13   1   8         81.19         93.23        51.22 o                         
 -22   2   8        199.89        107.16        63.39 o                         
 -20   2   8       4221.19       4040.78       118.64 o                         
 -18   2   8       4182.79       4120.24        86.70 o                         
 -16   2   8       1230.01       1395.88        87.25 o                         
 -14   2   8      16959.26      18871.72      1863.37 o                         
 -12   2   8       3008.51       3786.99        85.52 o                         
 -10   2   8      19913.26      20820.40      2059.29 o                         
  -8   2   8      12835.31      14650.57       123.40 o                         
  -6   2   8      14336.62      13457.29       803.17 o                         
  -4   2   8      21796.69      17268.92       649.83 o                         
  -2   2   8        162.62        247.52        64.72 o                         
   0   2   8      25159.77      23124.15      1964.71 o                         
   2   2   8       9459.94       9185.81       107.89 o                         
   4   2   8      12498.53      12951.36       147.55 o                         
   6   2   8      10271.41      11000.73        93.12 o                         
   8   2   8       6590.33       6640.94        95.90 o                         
  10   2   8       6879.63       6473.88        95.05 o                         
  12   2   8        507.98        620.37        71.74 o                         
 -21   3   8         50.99        112.34        59.37 o                         
 -19   3   8       6883.85       6975.36       103.82 o                         
 -17   3   8       1027.75       1022.92        75.99 o                         
 -15   3   8       9320.95      11006.99       649.61 o                         
 -13   3   8       3360.75       4073.46       192.68 o                         
 -11   3   8       4487.53       5301.25       136.90 o                         
  -9   3   8      12730.21      15272.16       462.78 o                         
  -7   3   8        950.58       1036.50        98.69 o                         
  -5   3   8      21747.11      20383.57      3012.67 o                         
  -3   3   8       7732.26       6432.62       516.56 o                         
  -1   3   8      14583.45      12386.83      1775.61 o                         
   1   3   8       6861.48       6036.98        86.71 o                         
   3   3   8       3048.36       3038.26       103.80 o                         
   5   3   8       7291.31       7726.82       194.22 o                         
   7   3   8        435.21        472.37        88.32 o                         
   9   3   8       3329.96       3304.59        91.33 o                         
  11   3   8       1396.93       1521.01        89.47 o                         
 -18   4   8       1110.80       1057.37        89.61 o                         
 -16   4   8        498.61        685.20        88.28 o                         
 -14   4   8       5059.91       5738.46       364.79 o                         
 -12   4   8        676.47        863.69        89.07 o                         
 -10   4   8       8347.17       9408.22       641.98 o                         
  -8   4   8       2081.69       1590.28       133.22 o                         
  -6   4   8       5991.63       6394.55      1411.45 o                         
  -4   4   8       3396.29       3585.96      1152.61 o                         
  -2   4   8        212.15        263.25        94.99 o                         
   0   4   8       4656.56       4571.27       498.73 o                         
   2   4   8       1245.85       1150.39        75.91 o                         
   4   4   8       2249.18       2495.74       112.26 o                         
   6   4   8       1076.11       1169.02        98.10 o                         
   8   4   8        471.00        605.63        91.78 o                         
  10   4   8        804.21        889.72        70.27 o                         
 -17   5   8          4.22          0.57       133.76 o                         
 -15   5   8       2952.85       3072.02       349.35 o                         
 -13   5   8        482.93        525.06        79.07 o                         
 -11   5   8       2300.31       2402.04       176.18 o                         
  -9   5   8       1855.89       1403.16       216.03 o                         
  -7   5   8        174.69        210.37        72.64 o                         
  -5   5   8       2960.28       2957.94       821.93 o                         
  -3   5   8        494.67        676.80       206.18 o                         
  -1   5   8       2336.42       2339.42       215.08 o                         
   1   5   8       1349.84       1678.27       153.45 o                         
   3   5   8        659.11        759.27        71.04 o                         
   5   5   8       1541.07       1622.13       141.88 o                         
   7   5   8          4.54         17.03        65.04 o                         
 -12   6   8          0.24         17.46        79.39 o                         
 -10   6   8        675.43        660.96        99.90 o                         
  -8   6   8        736.40        506.81        96.34 o                         
  -6   6   8        297.40        488.75       194.09 o                         
  -4   6   8       1224.06       1422.97       419.89 o                         
  -2   6   8         50.13         75.92        80.87 o                         
   0   6   8        635.10        723.38        77.51 o                         
   2   6   8        124.10        272.21        74.66 o                         
 -23   1   9        109.77        151.65        85.03 o                         
 -21   1   9        194.17        165.72        93.65 o                         
 -19   1   9         92.91        153.72        69.45 o                         
 -17   1   9        297.34        440.38        76.76 o                         
 -15   1   9         75.76        114.90        80.80 o                         
 -13   1   9        590.24        720.63        73.56 o                         
 -11   1   9        102.45        241.17        73.81 o                         
  -9   1   9        345.84        348.43        69.33 o                         
  -7   1   9        320.32        390.25        65.99 o                         
  -5   1   9       6569.82       6466.87       719.58 o                         
  -3   1   9         44.08         60.95        52.75 o                         
  -1   1   9       3174.88       3307.79        83.01 o                         
   1   1   9        113.48        119.36        56.08 o                         
   3   1   9        299.52        298.08        52.57 o                         
   5   1   9        380.76        431.02        55.37 o                         
   7   1   9         30.83        129.92        53.16 o                         
   9   1   9       2217.07       2223.79        82.52 o                         
  11   1   9         13.01         48.73        53.71 o                         
 -22   2   9        202.85        283.94        56.57 o                         
 -20   2   9        607.66        625.37        76.76 o                         
 -18   2   9          0.68         28.75        54.02 o                         
 -16   2   9       1121.07       1299.65        74.17 o                         
 -14   2   9       4283.26       5260.95       232.86 o                         
 -12   2   9       1580.44       1962.05       123.31 o                         
 -10   2   9      11667.58      14429.54      1418.55 o                         
  -8   2   9       1228.25       1443.57        88.25 o                         
  -6   2   9       4459.48       4206.31        98.30 o                         
  -4   2   9         15.10         37.34        56.27 o                         
  -2   2   9       1036.42        901.26        87.84 o                         
   0   2   9       8451.26       7706.75       495.61 o                         
   2   2   9        528.81        542.11        53.92 o                         
   4   2   9      10230.42      10896.10       338.14 o                         
   6   2   9        503.04        557.54        55.01 o                         
   8   2   9       2188.32       2187.22        75.57 o                         
  10   2   9         70.48         96.16        53.13 o                         
 -21   3   9       2530.20       2495.91        90.10 o                         
 -19   3   9       1305.31       1329.46        81.22 o                         
 -17   3   9       3868.53       4308.45        92.09 o                         
 -15   3   9       1685.56       2107.95        93.65 o                         
 -13   3   9       2921.94       3192.52       121.16 o                         
 -11   3   9       2348.11       2987.00        86.05 o                         
  -9   3   9         10.51        200.40        70.41 o                         
  -7   3   9       6194.19       6092.64       722.35 o                         
  -5   3   9       5402.32       4687.65       499.67 o                         
  -3   3   9       6086.48       5504.21       718.53 o                         
  -1   3   9       3321.84       2920.83       258.64 o                         
   1   3   9       4139.40       3904.67        77.46 o                         
   3   3   9        881.00        809.55        64.68 o                         
   5   3   9        144.41         99.22        68.29 o                         
   7   3   9        783.70        645.35        79.44 o                         
   9   3   9        770.75        910.90        81.72 o                         
 -18   4   9         82.71        205.55        77.22 o                         
 -16   4   9       4383.35       4930.74       124.71 o                         
 -14   4   9       2119.68       2394.39       235.14 o                         
 -12   4   9       7063.95       8170.74       430.01 o                         
 -10   4   9       4379.16       4881.59       334.54 o                         
  -8   4   9       2267.79       1735.17       102.49 o                         
  -6   4   9       2270.10       2498.37       632.96 o                         
  -4   4   9          3.89        154.00        67.64 o                         
  -2   4   9       3184.41       3350.08       536.25 o                         
   0   4   9       3632.52       3352.57       110.78 o                         
   2   4   9       1276.10       1432.11        71.49 o                         
   4   4   9       3408.76       3580.16       298.88 o                         
   6   4   9          0.31         58.85        62.15 o                         
   8   4   9        564.15        692.96        84.93 o                         
 -15   5   9        818.06        844.56        91.85 o                         
 -13   5   9        524.43        695.39        82.50 o                         
 -11   5   9       1691.04       1902.59       103.25 o                         
  -9   5   9        484.36        374.93        82.27 o                         
  -7   5   9       4512.98       5440.26      1524.74 o                         
  -5   5   9       3448.46       3490.76       994.06 o                         
  -3   5   9        781.80        928.31       205.28 o                         
  -1   5   9       1466.43       1528.28        99.60 o                         
   1   5   9        127.41        116.01        73.52 o                         
   3   5   9       1190.83       1159.36        68.37 o                         
   5   5   9       1615.90       1602.25       147.53 o                         
 -12   6   9       1861.25       2130.66       178.75 o                         
 -10   6   9       4402.27       5184.17       886.93 o                         
  -8   6   9        118.33        213.32        79.19 o                         
  -6   6   9       2829.20       3123.17       919.30 o                         
  -4   6   9        432.38        431.78        65.92 o                         
  -2   6   9       4177.85       4299.77       749.87 o                         
   0   6   9       3159.89       3522.69       229.73 o                         
 -22   0  10       2370.34       2542.54       105.13 o                         
 -20   0  10         15.57         37.45        95.16 o                         
 -18   0  10       4934.59       4927.21       143.86 o                         
 -16   0  10       4801.21       5310.28       139.68 o                         
 -14   0  10      13558.76      13956.78      2319.56 o                         
 -12   0  10      22644.06      20527.64       172.38 o                         
 -10   0  10       4239.96       4133.25       130.95 o                         
  -8   0  10      17110.26      12144.27       154.43 o                         
  -6   0  10       1272.48       1299.78       317.66 o                         
  -4   0  10      14472.35      12447.25      1997.01 o                         
  -2   0  10      11032.01      10210.85       111.16 o                         
   0   0  10      12706.95      11721.16       188.13 o                         
   2   0  10      14182.59      14109.00       370.95 o                         
   4   0  10        269.25        442.28       124.53 o                         
   6   0  10       3424.47       3285.27       107.49 o                         
   8   0  10       1266.13       1251.74       134.59 o                         
  10   0  10       1412.65       1409.32       190.94 o                         
 -23   1  10       5425.97       4654.18       313.39 o                         
 -21   1  10       4679.10       4285.09       105.16 o                         
 -19   1  10       8009.28       7867.27        72.49 o                         
 -17   1  10      13947.65      15431.41       115.84 o                         
 -15   1  10        531.56        531.40        74.79 o                         
 -13   1  10      15659.22      17557.79      1226.57 o                         
 -11   1  10       3074.09       3367.69        92.57 o                         
  -9   1  10      24747.91      24538.54       742.55 o                         
  -7   1  10      21653.59      20345.58      1676.03 o                         
  -5   1  10      11701.45       9542.17       862.91 o                         
  -3   1  10      23294.12      21210.41       517.06 o                         
  -1   1  10        525.28        492.99        58.19 o                         
   1   1  10      11033.35       9885.98       111.60 o                         
   3   1  10       5106.16       5093.86        79.72 o                         
   5   1  10       7925.49       7537.03       189.42 o                         
   7   1  10       6685.80       6566.25       379.14 o                         
   9   1  10        951.92        892.52        60.42 o                         
  11   1  10       2017.67       1792.39        90.89 o                         
 -22   2  10       2876.17       2918.88        78.83 o                         
 -20   2  10         33.88        115.31        74.38 o                         
 -18   2  10       6770.69       8254.21       104.36 o                         
 -16   2  10        522.22        621.48        78.94 o                         
 -14   2  10      10332.05      11845.11       513.80 o                         
 -12   2  10       5709.13       6725.98       508.55 o                         
 -10   2  10        972.31       1049.63        88.39 o                         
  -8   2  10       9252.64       8151.12       403.33 o                         
  -6   2  10       1979.43       1787.55       115.55 o                         
  -4   2  10      12061.68      11118.61       118.98 o                         
  -2   2  10       3759.94       3383.71       281.52 o                         
   0   2  10       6871.12       6506.89       314.21 o                         
   2   2  10       3767.73       3854.41       130.89 o                         
   4   2  10        295.25        325.08        59.19 o                         
   6   2  10       1353.52       1386.55        76.13 o                         
   8   2  10       3080.40       3116.61        96.08 o                         
  10   2  10        932.99        983.13        67.99 o                         
 -21   3  10        309.70        308.86        60.26 o                         
 -19   3  10       1649.97       1825.05        80.52 o                         
 -17   3  10       3993.81       4515.47        91.72 o                         
 -15   3  10        313.14        313.72        86.36 o                         
 -13   3  10       9941.45      11655.12       312.17 o                         
 -11   3  10       1837.18       1975.16        93.71 o                         
  -9   3  10      11874.92      12355.44      1554.79 o                         
  -7   3  10       3448.72       3075.06       289.48 o                         
  -5   3  10       1076.34       1089.23       197.27 o                         
  -3   3  10       7052.24       6386.34       580.48 o                         
  -1   3  10       4764.61       4311.09       162.17 o                         
   1   3  10       9765.80       9969.10       407.45 o                         
   3   3  10       6096.29       7020.76       158.45 o                         
   5   3  10       7581.51       8252.66       104.37 o                         
   7   3  10       3087.47       3135.39        93.79 o                         
   9   3  10        587.47        658.22        77.26 o                         
 -18   4  10       5464.30       5934.29       513.31 o                         
 -16   4  10        814.26        900.13        93.26 o                         
 -14   4  10       3389.67       3998.51       340.48 o                         
 -12   4  10       4428.87       5523.78       616.91 o                         
 -10   4  10        257.70        282.03        65.71 o                         
  -8   4  10      11979.77      12246.87      2562.32 o                         
  -6   4  10       4400.27       4477.05      1125.51 o                         
  -4   4  10      16259.25      15782.70      3174.24 o                         
  -2   4  10       4326.10       4230.79       423.94 o                         
   0   4  10       6365.84       5916.95       109.24 o                         
   2   4  10       4220.93       4428.56       248.95 o                         
   4   4  10        109.10        143.88        60.68 o                         
   6   4  10       3955.46       4436.84       113.93 o                         
 -15   5  10          3.88         77.94        80.16 o                         
 -13   5  10       6496.27       7138.82       645.62 o                         
 -11   5  10        133.96        232.38       100.19 o                         
  -9   5  10       6142.00       5923.98      1866.68 o                         
  -7   5  10        404.06        536.57       140.50 o                         
  -5   5  10       1279.18       1549.06       368.19 o                         
  -3   5  10       1391.95       1790.43       366.50 o                         
  -1   5  10        171.88         93.01        72.45 o                         
   1   5  10       2488.98       2655.19        79.73 o                         
   3   5  10        707.25        672.96       139.96 o                         
 -10   6  10        620.93        655.37       106.68 o                         
  -8   6  10       2647.40       2603.67       838.95 o                         
  -6   6  10         31.22        106.13        78.63 o                         
  -4   6  10       2490.31       2494.45       590.66 o                         
  -2   6  10        111.17        139.57        77.20 o                         
 -23   1  11        365.61        281.35        76.82 o                         
 -21   1  11        229.46        163.44        56.31 o                         
 -19   1  11        379.23        293.59        61.58 o                         
 -17   1  11          1.29         51.84        59.48 o                         
 -15   1  11         43.92        110.19        84.75 o                         
 -13   1  11        725.60        722.84        76.79 o                         
 -11   1  11         45.06        103.51        73.47 o                         
  -9   1  11       1349.20       1338.44        79.66 o                         
  -7   1  11        264.92        339.70        77.04 o                         
  -5   1  11       1261.06        927.74        58.82 o                         
  -3   1  11        119.55         80.84        54.55 o                         
  -1   1  11         88.09         45.91        50.93 o                         
   1   1  11        792.88        885.64        56.02 o                         
   3   1  11         44.06        140.63        70.92 o                         
   5   1  11        249.56        246.80        63.94 o                         
   7   1  11        107.17        137.10        66.31 o                         
   9   1  11         15.26        146.65        61.75 o                         
 -22   2  11         46.10         73.41        85.52 o                         
 -20   2  11        468.77        467.11        78.27 o                         
 -18   2  11        934.14       1068.34       120.59 o                         
 -16   2  11       1240.49       1225.26        80.42 o                         
 -14   2  11       1843.05       2192.61       156.06 o                         
 -12   2  11        474.35        672.16        77.57 o                         
 -10   2  11       1708.38       1844.37       275.56 o                         
  -8   2  11       1354.25       1285.11        98.68 o                         
  -6   2  11        408.17        377.52        60.97 o                         
  -4   2  11       3473.35       3031.17       132.44 o                         
  -2   2  11        369.62        454.56        52.51 o                         
   0   2  11       2729.94       2951.04        83.25 o                         
   2   2  11         74.99         72.21        53.53 o                         
   4   2  11        943.04       1067.53        68.01 o                         
   6   2  11       2160.84       2231.11        67.68 o                         
   8   2  11        200.92        244.64        56.03 o                         
 -21   3  11        163.11        280.94        78.32 o                         
 -19   3  11        677.56        794.04        86.08 o                         
 -17   3  11        445.09        632.91        86.90 o                         
 -15   3  11        345.10        460.55        79.55 o                         
 -13   3  11       3009.34       3721.75        92.68 o                         
 -11   3  11         25.23         15.25        95.68 o                         
  -9   3  11       2309.24       2297.20       358.96 o                         
  -7   3  11        148.84        173.13        70.94 o                         
  -5   3  11       1958.27       1965.52       172.56 o                         
  -3   3  11       3864.24       3669.96       347.39 o                         
  -1   3  11        182.99        236.91        65.76 o                         
   1   3  11       5220.49       5642.07       447.87 o                         
   3   3  11        113.32        178.19        94.48 o                         
   5   3  11       1429.52       1569.05        82.38 o                         
   7   3  11        355.07        346.20        64.30 o                         
 -18   4  11       1853.53       1762.28        82.39 o                         
 -16   4  11       1614.84       1842.49        97.29 o                         
 -14   4  11       3869.71       4441.83       247.41 o                         
 -12   4  11          3.05        -21.56        82.07 o                         
 -10   4  11       8415.70       6628.10      1242.87 o                         
  -8   4  11       3143.66       3576.14       731.67 o                         
  -6   4  11       5326.53       6209.74      1584.40 o                         
  -4   4  11       2762.55       2958.84       565.60 o                         
  -2   4  11       1995.10       2331.84       306.83 o                         
   0   4  11       2455.58       2523.61        87.66 o                         
   2   4  11          4.36         -6.00        98.69 o                         
   4   4  11       1933.42       2339.14        98.54 o                         
   6   4  11       1134.24       1236.42        91.49 o                         
 -15   5  11       5978.41       7057.44       806.69 o                         
 -13   5  11       2531.45       2873.89       343.77 o                         
 -11   5  11       4383.05       5298.39      1105.54 o                         
  -9   5  11       1946.72       2071.23       560.79 o                         
  -7   5  11       1096.97       1209.77       361.80 o                         
  -5   5  11       4849.85       4835.79      1271.30 o                         
  -3   5  11        642.83        663.28        78.58 o                         
  -1   5  11       3608.17       3716.51       174.07 o                         
   1   5  11       1266.02       1269.36        87.64 o                         
   3   5  11        862.47       1019.18        74.84 o                         
  -8   6  11       1655.16       1647.75       524.59 o                         
  -6   6  11       2544.42       3171.77       947.43 o                         
  -4   6  11       1569.23       1683.87       333.59 o                         
 -22   0  12       5470.21       5002.88       285.81 o                         
 -20   0  12      10800.03       9341.66       845.62 o                         
 -18   0  12       3056.71       3268.56       326.91 o                         
 -16   0  12      16470.34      17507.45       122.22 o                         
 -14   0  12        555.13        711.67       106.88 o                         
 -12   0  12      22338.51      18890.57       176.59 o                         
 -10   0  12       7035.00       5725.79       112.25 o                         
  -8   0  12      13198.74      12152.95      3482.18 o                         
  -6   0  12      22708.13      20813.69      5513.29 o                         
  -4   0  12       2441.47       2478.59       234.64 o                         
  -2   0  12      11648.80      11460.43       111.19 o                         
   0   0  12        137.95        240.52        83.58 o                         
   2   0  12       6535.16       6423.61       419.54 o                         
   4   0  12       5908.40       6089.52       590.05 o                         
   6   0  12       1293.88       1441.67        92.33 o                         
   8   0  12       4456.97       4277.15       385.39 o                         
 -23   1  12       2124.17       1872.57        73.90 o                         
 -21   1  12       5921.56       6051.02        97.20 o                         
 -19   1  12         94.37        217.14        69.91 o                         
 -17   1  12      12006.81      12776.15       444.62 o                         
 -15   1  12       8268.12       9583.88       312.14 o                         
 -13   1  12       6626.49       5660.98       642.62 o                         
 -11   1  12      20254.12      17706.69      1307.99 o                         
  -9   1  12       2246.13       1795.04       186.09 o                         
  -7   1  12      21735.56      18020.96      1404.29 o                         
  -5   1  12        648.88        577.66        55.51 o                         
  -3   1  12      16665.04      15897.37       128.43 o                         
  -1   1  12      10573.65      10526.71       156.53 o                         
   1   1  12       3120.00       3122.25        91.92 o                         
   3   1  12       6737.16       7018.33       170.10 o                         
   5   1  12        129.42        155.01        51.26 o                         
   7   1  12       2964.99       2641.23       151.26 o                         
   9   1  12        414.33        440.18        72.74 o                         
 -22   2  12       2754.70       2982.08        83.74 o                         
 -20   2  12       6453.66       6009.90       330.75 o                         
 -18   2  12        666.22        739.55       141.59 o                         
 -16   2  12      10940.89      12447.59       784.21 o                         
 -14   2  12         13.22        157.78        70.16 o                         
 -12   2  12      13680.96      16618.31      1023.00 o                         
 -10   2  12       6095.91       6767.82       396.34 o                         
  -8   2  12       4619.05       4359.22        75.45 o                         
  -6   2  12      19281.50      18307.66       299.66 o                         
  -4   2  12        121.60        187.32        58.45 o                         
  -2   2  12      16731.03      17231.36       867.90 o                         
   0   2  12       1975.16       1779.14       111.66 o                         
   2   2  12      10623.67      11604.48       272.18 o                         
   4   2  12       4858.36       5211.10        76.17 o                         
   6   2  12       1480.14       1710.49        70.98 o                         
   8   2  12       4034.04       4076.62       127.99 o                         
 -21   3  12       3564.04       3939.45       292.86 o                         
 -19   3  12         78.16        184.65        90.86 o                         
 -17   3  12       5476.63       6407.33       179.88 o                         
 -15   3  12       2187.76       2696.85        84.37 o                         
 -13   3  12       1417.52       1831.43        95.91 o                         
 -11   3  12       8536.78       8480.67      1189.56 o                         
  -9   3  12          5.22        127.36        67.40 o                         
  -7   3  12      10892.62      10782.01      1566.61 o                         
  -5   3  12        414.11        511.01        70.69 o                         
  -3   3  12       4395.62       4326.91        82.48 o                         
  -1   3  12       2775.03       2504.85       101.38 o                         
   1   3  12        231.55        374.43       101.40 o                         
   3   3  12       4074.00       4585.86       250.51 o                         
   5   3  12       1797.74       2095.35       110.72 o                         
   7   3  12       3568.50       3976.06       117.20 o                         
 -18   4  12       1352.30       1574.27        97.85 o                         
 -16   4  12       3285.61       3613.46       114.89 o                         
 -14   4  12       1065.37       1125.11        92.32 o                         
 -12   4  12       4798.89       5710.67       259.75 o                         
 -10   4  12         66.92         43.90        85.90 o                         
  -8   4  12       1254.87       1251.97       359.31 o                         
  -6   4  12       1490.48       1607.95       443.59 o                         
  -4   4  12         57.66        201.70        72.56 o                         
  -2   4  12       4097.21       4056.29        83.03 o                         
   0   4  12         28.26         94.22        65.22 o                         
   2   4  12       3128.77       3455.34       486.62 o                         
   4   4  12         25.51         63.78        71.25 o                         
 -15   5  12       1070.24       1189.32        96.99 o                         
 -13   5  12        119.98        140.30        74.98 o                         
 -11   5  12       3945.02       3598.96       988.33 o                         
  -9   5  12          4.46        -21.37        63.03 o                         
  -7   5  12       4751.73       5373.05      1620.91 o                         
  -5   5  12         10.42        113.20        71.03 o                         
  -3   5  12       1708.84       1642.52       214.82 o                         
  -1   5  12        312.52        517.35        85.53 o                         
   1   5  12         14.75         63.79        94.20 o                         
 -23   1  13          6.50         37.60        75.09 o                         
 -21   1  13          5.15        208.10        58.48 o                         
 -19   1  13        143.65        145.36        51.27 o                         
 -17   1  13         31.80        142.95        75.54 o                         
 -15   1  13        513.47        640.29        67.14 o                         
 -13   1  13        142.67        185.48        77.64 o                         
 -11   1  13          1.29         49.86        72.54 o                         
  -9   1  13       1701.71       1653.67       136.53 o                         
  -7   1  13        666.25        599.75        57.61 o                         
  -5   1  13        480.46        476.25        62.68 o                         
  -3   1  13       1310.63       1386.23       108.69 o                         
  -1   1  13         19.40          6.98        53.29 o                         
   1   1  13         86.64        176.48        57.62 o                         
   3   1  13        279.23        240.36        62.15 o                         
   5   1  13        308.58        255.49        65.23 o                         
   7   1  13        597.13        645.17        50.86 o                         
 -22   2  13        125.55        201.91        76.44 o                         
 -20   2  13        728.05        738.66        64.97 o                         
 -18   2  13         23.28         70.36        58.57 o                         
 -16   2  13          2.78         45.47        62.93 o                         
 -14   2  13         26.60         73.28        70.04 o                         
 -12   2  13        673.36        857.96        88.82 o                         
 -10   2  13       1770.07       1929.86       249.30 o                         
  -8   2  13        558.85        493.25        60.54 o                         
  -6   2  13       1223.45       1140.75        78.98 o                         
  -4   2  13        670.82        690.46        79.49 o                         
  -2   2  13         10.82         59.26        54.96 o                         
   0   2  13       1119.37       1212.60        62.09 o                         
   2   2  13        693.29        742.75        58.77 o                         
   4   2  13          0.72         59.24        50.48 o                         
   6   2  13        404.57        366.98        56.87 o                         
 -21   3  13        985.00       1083.89        88.90 o                         
 -19   3  13       1939.44       2162.69        83.93 o                         
 -17   3  13       4266.87       4829.48        92.97 o                         
 -15   3  13       2208.10       2540.34        82.10 o                         
 -13   3  13       5684.30       6691.58       472.50 o                         
 -11   3  13         22.81         83.88        53.59 o                         
  -9   3  13       1828.12       2075.06       247.86 o                         
  -7   3  13       2426.87       2277.93       317.25 o                         
  -5   3  13       2020.66       1801.77        83.97 o                         
  -3   3  13       6003.27       5708.38        81.16 o                         
  -1   3  13       1538.60       1502.50        84.51 o                         
   1   3  13       2927.80       2730.77       305.91 o                         
   3   3  13         19.62         88.09        64.93 o                         
   5   3  13         28.63         19.86        69.08 o                         
 -18   4  13       1873.69       2175.64        87.50 o                         
 -16   4  13        356.23        338.17        81.29 o                         
 -14   4  13       1216.87       1556.27        99.75 o                         
 -12   4  13       1997.18       1294.00       201.98 o                         
 -10   4  13       1524.09       1335.93       278.43 o                         
  -8   4  13       6123.30       6519.21      1364.23 o                         
  -6   4  13         12.08         50.32        70.91 o                         
  -4   4  13       3187.68       3304.65       349.31 o                         
  -2   4  13        549.94        605.97        67.10 o                         
   0   4  13        636.03        683.06        69.20 o                         
   2   4  13       1408.94       1470.88       273.10 o                         
 -15   5  13        109.62        127.08       158.42 o                         
 -13   5  13       5750.70       6415.50       935.91 o                         
 -11   5  13        867.60        931.10       254.71 o                         
  -9   5  13       2950.03       3570.57      1045.28 o                         
  -7   5  13       1800.59       1910.84       525.45 o                         
  -5   5  13        974.51       1151.70       179.67 o                         
  -3   5  13       4526.28       4805.30       461.36 o                         
  -1   5  13          0.47        -64.01        71.30 o                         
 -22   0  14        624.04        622.52        77.36 o                         
 -20   0  14       3357.19       3328.16       406.93 o                         
 -18   0  14       8683.16       9013.94       902.97 o                         
 -16   0  14       2325.24       2263.11       118.38 o                         
 -14   0  14      31578.79      28323.07       186.97 o                         
 -12   0  14       3855.47       3062.00       119.38 o                         
 -10   0  14      31810.68      22149.96       192.99 o                         
  -8   0  14        193.71        230.51        80.46 o                         
  -6   0  14      14458.12      13570.26      2812.03 o                         
  -4   0  14      12116.83      12176.81      1692.86 o                         
  -2   0  14       2561.90       2648.84       282.53 o                         
   0   0  14      17664.29      18804.54      2464.08 o                         
   2   0  14       1006.09       1141.68       111.80 o                         
   4   0  14      10292.39      10447.58      1047.01 o                         
   6   0  14         19.63         33.43        82.82 o                         
 -21   1  14       2286.03       2271.66        87.79 o                         
 -19   1  14       8656.64       8364.09       196.02 o                         
 -17   1  14       3939.13       3681.52       174.86 o                         
 -15   1  14       8303.63       7479.75       888.71 o                         
 -13   1  14        433.40        534.92       132.10 o                         
 -11   1  14       2500.83       1974.81       224.11 o                         
  -9   1  14      16282.82      10955.69       945.26 o                         
  -7   1  14        549.87        562.03        73.62 o                         
  -5   1  14      18044.20      17546.59      1453.90 o                         
  -3   1  14        509.94        559.18        56.65 o                         
  -1   1  14       9296.31       9421.02       697.49 o                         
   1   1  14       1509.09       1584.12       121.38 o                         
   3   1  14       1038.33       1184.20        84.09 o                         
   5   1  14       4322.07       4296.25       258.28 o                         
 -22   2  14       2876.23       2293.44       238.26 o                         
 -20   2  14       7024.05       7778.76       187.38 o                         
 -18   2  14        534.45        505.76        69.78 o                         
 -16   2  14       6390.30       7323.57       467.75 o                         
 -14   2  14       7487.40       9035.88       429.32 o                         
 -12   2  14       6387.03       6290.41      1122.61 o                         
 -10   2  14      11604.06      11371.78       133.33 o                         
  -8   2  14       2528.85       2437.73        75.27 o                         
  -6   2  14       7225.27       7098.47       113.53 o                         
  -4   2  14       1391.12       1376.93        67.45 o                         
  -2   2  14        850.74        978.02        80.74 o                         
   0   2  14       5018.63       5750.64       157.17 o                         
   2   2  14        121.85        134.64        61.68 o                         
   4   2  14       4261.52       4937.31       105.82 o                         
 -19   3  14       3378.10       3657.15       149.77 o                         
 -17   3  14       2962.01       3116.95       100.40 o                         
 -15   3  14       7727.06       9171.58       568.14 o                         
 -13   3  14        203.78        185.83        65.81 o                         
 -11   3  14       6358.08       6006.01       459.91 o                         
  -9   3  14       2169.64       2468.09       199.55 o                         
  -7   3  14       2250.80       2531.50       292.84 o                         
  -5   3  14       5575.79       5575.80        87.36 o                         
  -3   3  14       1135.03       1287.10       193.49 o                         
  -1   3  14       5336.49       5525.53       679.46 o                         
   1   3  14         14.20          3.72        66.71 o                         
   3   3  14       1074.75       1432.55        85.35 o                         
 -18   4  14        304.25        242.29        67.59 o                         
 -16   4  14       1922.34       2073.16       102.01 o                         
 -14   4  14       2286.24       2574.38       103.49 o                         
 -12   4  14        861.95        848.71        69.38 o                         
 -10   4  14       4835.63       4936.28      1283.57 o                         
  -8   4  14         99.01        101.91        73.33 o                         
  -6   4  14       4452.16       5074.96       838.99 o                         
  -4   4  14        644.82        721.95        74.78 o                         
  -2   4  14       1047.60       1235.24        78.67 o                         
   0   4  14       1786.65       2192.77       326.01 o                         
 -13   5  14         13.51        -14.52        94.78 o                         
 -11   5  14       2241.96       2780.81       736.22 o                         
  -9   5  14       1198.58       1215.17       248.47 o                         
  -7   5  14       1192.72       1143.48       239.58 o                         
  -5   5  14       2531.54       2525.80       485.63 o                         
  -3   5  14        275.09        197.24        88.30 o                         
 -21   1  15       1742.40       1671.87        77.19 o                         
 -19   1  15        344.32        467.85        86.35 o                         
 -17   1  15       1764.47       1892.39       238.15 o                         
 -15   1  15         11.32         19.60        67.47 o                         
 -13   1  15       3107.44       2428.82       262.45 o                         
 -11   1  15        600.79        465.22        74.43 o                         
  -9   1  15       2157.81       1387.05       117.12 o                         
  -7   1  15        160.33        200.55        49.03 o                         
  -5   1  15        355.72        326.68        54.47 o                         
  -3   1  15        134.31        147.74        56.32 o                         
  -1   1  15         31.94          9.31        56.26 o                         
   1   1  15        574.82        532.43        64.95 o                         
   3   1  15        153.51        194.95        54.67 o                         
 -20   2  15       1023.74       1010.36        90.30 o                         
 -18   2  15        961.74       1052.40        79.61 o                         
 -16   2  15       2751.73       2994.41       353.58 o                         
 -14   2  15        143.88        105.80        62.70 o                         
 -12   2  15       1096.83       1080.55        73.72 o                         
 -10   2  15        367.13        407.18        79.27 o                         
  -8   2  15       1482.55       1371.87        83.83 o                         
  -6   2  15       2399.87       2558.39        97.31 o                         
  -4   2  15       1194.44       1378.28        92.12 o                         
  -2   2  15       1146.19       1407.35        79.86 o                         
   0   2  15          8.53         62.08        54.18 o                         
   2   2  15         10.66         79.39        74.39 o                         
 -19   3  15        401.28        418.26        62.83 o                         
 -17   3  15        761.33        847.21        80.28 o                         
 -15   3  15         36.87         63.72        65.19 o                         
 -13   3  15       1746.94       1723.31       107.95 o                         
 -11   3  15       2302.46       2602.49       315.60 o                         
  -9   3  15        517.96        518.66        69.23 o                         
  -7   3  15       1547.17       1485.98       131.66 o                         
  -5   3  15         52.47         66.12        66.81 o                         
  -3   3  15        826.74        841.74       199.64 o                         
  -1   3  15        987.99       1159.66       134.07 o                         
   1   3  15       1605.05       1951.26        91.09 o                         
 -16   4  15       3180.01       3837.37        94.38 o                         
 -14   4  15         75.69         95.17        77.55 o                         
 -12   4  15       1677.07       1901.85       461.58 o                         
 -10   4  15        546.10        544.35       127.32 o                         
  -8   4  15       1204.66       1472.50       450.97 o                         
  -6   4  15       2714.00       2725.16       358.48 o                         
  -4   4  15        281.98        319.90       105.88 o                         
  -2   4  15       2794.73       2770.61       140.40 o                         
  -9   5  15        183.43        230.17        71.64 o                         
 -22   0  16        364.11        396.53        96.14 o                         
 -20   0  16       8910.78       8732.97      1402.06 o                         
 -18   0  16       1822.76       1588.11       122.31 o                         
 -16   0  16       1227.30       1003.81        89.72 o                         
 -14   0  16       2724.52       2235.90       102.32 o                         
 -12   0  16       3235.50       2204.64        97.40 o                         
 -10   0  16       4177.53       4065.93      1367.25 o                         
  -8   0  16       7128.83       6928.64      1666.74 o                         
  -6   0  16       6186.93       6158.31      1162.16 o                         
  -4   0  16       6144.40       6756.17      1127.10 o                         
  -2   0  16         62.90        169.18        85.19 o                         
   0   0  16       1094.79       1485.44       123.85 o                         
   2   0  16       2071.42       2094.41       325.04 o                         
 -21   1  16        364.89        344.91        64.18 o                         
 -19   1  16       4983.36       4876.83       519.75 o                         
 -17   1  16       4960.13       4785.99       509.81 o                         
 -15   1  16       7646.47       6862.15      1060.41 o                         
 -13   1  16       8531.31       6941.98      1039.52 o                         
 -11   1  16       3137.14       2135.09       282.57 o                         
  -9   1  16       8207.91       6037.23       214.77 o                         
  -7   1  16       1989.20       1807.52       247.14 o                         
  -5   1  16       2593.62       2778.31       265.07 o                         
  -3   1  16       7638.31       8238.69       668.30 o                         
  -1   1  16       1967.73       2080.22       222.32 o                         
   1   1  16       7039.53       7292.09       627.50 o                         
   3   1  16        329.11        434.95        56.21 o                         
 -20   2  16       3067.34       2969.96        94.93 o                         
 -18   2  16       5883.38       6736.37       588.49 o                         
 -16   2  16        210.10        147.31        68.46 o                         
 -14   2  16       7349.88       8332.55      1095.46 o                         
 -12   2  16       2315.83       2325.20       203.30 o                         
 -10   2  16       4552.25       3347.56       256.73 o                         
  -8   2  16       5718.10       4712.22        99.46 o                         
  -6   2  16       3374.25       3368.44       126.72 o                         
  -4   2  16       7280.84       8142.63       455.05 o                         
  -2   2  16        104.93        133.65        64.75 o                         
   0   2  16       2259.68       2954.99       176.92 o                         
   2   2  16        477.68        548.08        56.00 o                         
 -19   3  16       4496.22       4767.66       158.44 o                         
 -17   3  16       1542.03       1609.95        80.42 o                         
 -15   3  16       3371.52       3893.31       217.16 o                         
 -13   3  16       5433.88       6677.46       275.39 o                         
 -11   3  16       1327.30       1267.35        71.34 o                         
  -9   3  16       8273.72       9710.84       322.75 o                         
  -7   3  16         58.69        150.99        63.44 o                         
  -5   3  16       2782.93       2840.74       323.37 o                         
  -3   3  16       1082.01       1031.18        92.09 o                         
  -1   3  16        370.25        495.36        90.51 o                         
 -14   4  16       5141.67       5900.37       256.70 o                         
 -12   4  16        181.61        282.56        67.24 o                         
 -10   4  16       2295.39       2426.44       374.70 o                         
  -8   4  16       1930.21       2095.12       136.76 o                         
  -6   4  16        508.06        423.51       168.03 o                         
  -4   4  16       5022.31       5837.36        89.46 o                         
 -21   1  17          5.87         83.83        48.48 o                         
 -19   1  17        618.58        675.13        68.29 o                         
 -17   1  17         29.67        157.02        84.31 o                         
 -15   1  17        199.39        221.24        76.41 o                         
 -13   1  17         12.50          3.14        68.96 o                         
 -11   1  17         93.26        184.65        60.97 o                         
  -9   1  17        247.18        191.87        60.80 o                         
  -7   1  17         80.84        116.57        49.28 o                         
  -5   1  17        443.42        482.63        56.08 o                         
  -3   1  17         35.93        122.37        55.18 o                         
  -1   1  17         57.24        101.57        57.27 o                         
   1   1  17         28.37        152.29        72.45 o                         
 -20   2  17       1006.87        986.17        98.68 o                         
 -18   2  17         42.45         96.06        60.22 o                         
 -16   2  17       1306.61       1521.56       186.43 o                         
 -14   2  17       2276.75       1864.59       308.29 o                         
 -12   2  17        797.52        790.06        70.28 o                         
 -10   2  17       2511.02       1941.53        89.79 o                         
  -8   2  17        341.22        292.91        60.24 o                         
  -6   2  17       1256.49       1348.86       173.32 o                         
  -4   2  17          9.24         23.11        53.36 o                         
  -2   2  17        679.06        750.58        66.26 o                         
   0   2  17        638.69        687.21        93.73 o                         
 -17   3  17         68.19        104.63        93.48 o                         
 -15   3  17       1556.89       1959.53        90.97 o                         
 -13   3  17          7.82          5.75        63.87 o                         
 -11   3  17       1217.91       1363.00        72.94 o                         
  -9   3  17        604.44        625.15        68.33 o                         
  -7   3  17        190.05        147.93        98.33 o                         
  -5   3  17       1565.58       1665.44       241.86 o                         
  -3   3  17        274.20        312.15        63.79 o                         
 -12   4  17         94.32         42.64        72.26 o                         
 -10   4  17       3269.75       4226.16       815.32 o                         
  -8   4  17        291.49        313.58        69.29 o                         
 -20   0  18         57.38        228.26        81.61 o                         
 -18   0  18       5639.07       4531.93       126.36 o                         
 -16   0  18       2242.54       1909.95       116.99 o                         
 -14   0  18       2560.76       1936.27       119.14 o                         
 -12   0  18       8079.01       5510.84       133.05 o                         
 -10   0  18         97.67        139.43       128.99 o                         
  -8   0  18       5282.47       5816.35      1256.47 o                         
  -6   0  18        891.29        978.42       186.36 o                         
  -4   0  18       2772.00       3312.89       446.90 o                         
  -2   0  18       2462.69       2743.37       510.51 o                         
 -19   1  18       2021.33       1883.71       232.31 o                         
 -17   1  18       8508.67       6369.06       875.36 o                         
 -15   1  18          9.34        128.47       100.99 o                         
 -13   1  18       8272.66       6129.01       815.58 o                         
 -11   1  18        675.96        711.40        72.92 o                         
  -9   1  18       5493.19       4111.38        91.20 o                         
  -7   1  18       5555.06       5622.69       696.67 o                         
  -5   1  18        296.04        388.12        56.18 o                         
  -3   1  18       5237.86       6466.82       768.32 o                         
  -1   1  18        224.33        276.43        71.64 o                         
 -18   2  18       5319.94       6096.18       640.36 o                         
 -16   2  18       1746.65       2042.12       211.57 o                         
 -14   2  18       2152.00       1727.71       303.45 o                         
 -12   2  18       8009.85       7850.63       535.18 o                         
 -10   2  18         28.20         76.01        58.30 o                         
  -8   2  18       6302.11       5384.79       610.05 o                         
  -6   2  18        586.08        610.02        58.08 o                         
  -4   2  18       2507.89       3087.50       206.24 o                         
 -15   3  18        132.03        244.73        71.42 o                         
 -13   3  18       6138.67       6550.64       861.57 o                         
 -11   3  18        831.82        849.07        83.12 o                         
  -9   3  18       3176.58       3322.44        79.97 o                         
  -7   3  18       4344.42       4529.74       370.26 o                         
  -5   3  18        405.47        621.17       179.77 o                         
 -19   1  19        280.46        359.30        68.96 o                         
 -17   1  19        428.38        348.83        68.72 o                         
 -15   1  19        123.63         99.18        76.14 o                         
 -13   1  19        299.89        238.35        67.64 o                         
 -11   1  19         17.40         22.40        67.54 o                         
  -9   1  19         50.66        106.10        60.18 o                         
  -7   1  19         93.41        148.47        79.88 o                         
  -5   1  19         11.58         31.56        63.68 o                         
 -16   2  19          6.30         77.03        69.92 o                         
 -14   2  19        551.88        590.07        83.35 o                         
 -12   2  19        249.37        317.62        62.18 o                         
 -10   2  19        624.07        571.47        64.35 o                         
  -8   2  19        570.18        497.83        58.37 o                         
  -6   2  19        283.42        291.96        62.65 o                         
 -11   3  19         15.89         31.16        64.48 o                         
 -16   0  20       5792.40       4332.20       125.78 o                         
 -14   0  20        762.21        661.77       112.81 o                         
 -12   0  20       6211.84       5119.73       134.48 o                         
 -10   0  20       6993.57       7270.11      1368.68 o                         
  -8   0  20       1329.86       1606.52       299.00 o                         
 -15   1  20       3918.31       3164.83       420.35 o                         
 -13   1  20        775.85        557.86        79.24 o                         
 -11   1  20       3387.48       2680.77        78.35 o                         
  -9   1  20          1.37         -3.59        79.57 o                         
  -7   1  20       2508.29       3352.47       291.94 o                         
 -12   2  20       5342.84       4871.33       277.74 o                         
                                                                                
